# Supplementary material for: Rare diseases and space health: optimizing synergies from scientific questions to care
Source: NPJ Microgravity. 2022 Dec 22;8:58. doi: 10.1038/s41526-022-00224-5 (PMC9780351; doi:10.1038/s41526-022-00224-5)
Supplement: Supplementary file 3 — Source data 1 [file 41526_2022_224_MOESM3_ESM.txt]

Year	"Astronaut" "Health"	"Astronaut" "Health" "Occupational"	"Astronaut" "Health" "Genetic"	"Rare" "Disease"	"Rare" "Disease" "Natural History"	"Rare" "Disease" "Genetic"
1990	2	0	0	14	1	0
1991	13	0	0	89	9	1
1992	25	0	1	120	20	6
1993	6	0	0	111	13	5
1994	26	0	2	108	26	6
1995	8	0	0	142	31	10
1996	10	0	0	145	29	5
1997	18	3	0	175	40	8
1998	16	1	1	188	47	9
1999	24	2	1	192	42	10
2000	26	5	0	239	43	13
2001	32	3	0	208	51	16
2002	111	0	3	236	48	15
2003	20	0	0	276	49	17
2004	90	0	1	250	58	14
2005	42	0	1	247	66	21
2006	43	0	0	341	70	26
2007	119	0	5	414	86	37
2008	73	1	3	481	88	37
2009	63	2	3	483	87	39
2010	93	2	2	572	105	56
2011	93	1	2	594	120	55
2012	95	2	3	693	132	74
2013	158	0	2	791	145	98
2014	266	2	9	862	187	118
2015	250	3	6	1322	220	174
2016	372	2	15	1387	230	195
2017	235	4	6	1534	229	200
2018	221	3	1	1698	274	281
2019	279	1	5	1961	267	280
2020	276	2	9	2214	338	323
2021	179	4	6	1995	277	327
