# Supplementary material for: Rare diseases and space health: optimizing synergies from scientific questions to care
Source: NPJ Microgravity. 2022 Dec 22;8:58. doi: 10.1038/s41526-022-00224-5 (PMC9780351; doi:10.1038/s41526-022-00224-5)
Supplement: Supplementary file 4 — Source data 2 [file 41526_2022_224_MOESM4_ESM.txt]

Rare Diseases	WOS Categories	Number of Publications									WOS Category	"Rare Disease"	"Astronaut" "Health"			Radiology Nuclear Medicine Medical Imaging*	509	133
	Medicine General Internal	3042									Engineering Civil		175			Neurosciences*	546	73
	Surgery	1884									Engineering Biomedical		190			Respiratory System	657
	Oncology	1681									Materials Science Multidisciplinary		230			Dermatology	687
	Genetics Heredity	1427									Medical Informatics		233			Endocrinology Metabolism	734
	Pediatrics	1325									Engineering Mechanical		259			Gastroenterology Hepatology	850
	Clinical Neurology	1209									Optics		283			Medicine Research Experimental	1162
	Medicine Research Experimental	1162									Engineering Multidisciplinary		285			Clinical Neurology	1209
	Gastroenterology Hepatology	850									Multidisciplinary Sciences*	298	113			Pediatrics	1325
	Endocrinology Metabolism	734									Instruments Instrumentation		305			Genetics Heredity	1427
	Dermatology	687									Public Environmental Occupational Health*	477	129			Oncology*	1681	101
	Respiratory System	657									Radiology Nuclear Medicine Medical Imaging*	509	133			Surgery	1884
	Urology Nephrology	654									Neurosciences*	546	73			Medicine General Internal	3042
	Hematology	645									Engineering Aerospace		570			Engineering Electrical Electronic		591
	Pharmacology Pharmacy	605									Engineering Electrical Electronic		591			Engineering Aerospace		570
											Respiratory System	657
	Cardiac Cardiovascular Systems	581									Dermatology	687
											Endocrinology Metabolism	734
	Neurosciences	546									Gastroenterology Hepatology	850
	Pathology	519									Medicine Research Experimental	1162
	Radiology Nuclear Medicine Medical Imaging	509									Clinical Neurology	1209
	Public Environmental Occupational Health	477									Pediatrics	1325
	Biochemistry Molecular Biology	449									Genetics Heredity	1427
											Oncology*	1681	101
	Immunology	428									Surgery	1884
	Obstetrics Gynecology	381									Medicine General Internal	3042
	Health Care Sciences Services	353
	Rheumatology	342
	Otorhinolaryngology	340
	Multidisciplinary Sciences	298
Astronaut health
	Engineering Electrical Electronic	591
	Engineering Aerospace	570
	Instruments Instrumentation	305
	Engineering Multidisciplinary	285
	Optics	283
	Engineering Mechanical	259
	Medical Informatics	233
	Materials Science Multidisciplinary	230
	Engineering Biomedical	190
	Engineering Civil	175
	Physics Applied	141
	Radiology Nuclear Medicine Medical Imaging	133
	Public Environmental Occupational Health	129
	Environmental Sciences	128
	Automation Control Systems	115
	Multidisciplinary Sciences	113
	Computer Science Interdisciplinary Applications	111
	Oncology	101
	Computer Science Artificial Intelligence	96
	Computer Science Information Systems	83
	Mechanics	82
	Telecommunications	76
	Neurosciences	73
	Astronomy Astrophysics	67
	Sport Sciences	66
	Nanoscience Nanotechnology	64
