# Supplementary material for: Rare diseases and space health: optimizing synergies from scientific questions to care
Source: NPJ Microgravity. 2022 Dec 22;8:58. doi: 10.1038/s41526-022-00224-5 (PMC9780351; doi:10.1038/s41526-022-00224-5)
Supplement: Supplementary file 5 — Source data 3 [file 41526_2022_224_MOESM5_ESM.txt]

,Discipline ,Title,DOI/PMID,Year,Included,Exclusion reason,Case Report,Sample size,Target Size ,Funding Category- Gov [not agency],Foundation ,Space Agency ,Private ,Not mentioned ,None ,Funding detail,Duration of study (months) ,Data availability,"Purpose of Study (characterization of disorder/illness, therapeutic(clinical trial) ",Experimental detailed,Multicentric vs Unicentric ,Uses database ,observational vs experimental,retrospective vs prospective,Analysis category,Kaplan-Meier curve ,two-tailed p test,multivariate cox analysis,univariate cox analysis ,students t-test,Mann-Whitney U test,chi-square test,Fischers exact test,Spearman rank-order,one-way ANOVA ,Regression Analysis , x^2 test,Tukey's post hoc tests ,Other,,
,Astronaut Health,Examining the Effects of 4He Exposure on the Gut-Brain Axis,10.1667/RADE-20-00285.1,,No,Non human subjects,,,,,,,,,,,,,,,,,,,,,,,,,,,,,,,,,,,
,Astronaut Health,A proposed change to astronaut exposures limits is a giant leap backwards for radiation protection,10.1016/j.lssr.2021.07.005,,No,,,,,,,,,,,,,,,,,,,,,,,,,,,,,,,,,,,,
,Astronaut Health,Improving astronaut cancer risk assessment from space radiation with an ensemble model framework,10.1016/j.lssr.2021.07.002,,No,,,,,,,,,,,,,,,,,,,,,,,,,,,,,,,,,,,,
,Astronaut Health,Going against the flow: are venous thromboembolism and impaired cerebral drainage critical risks for spaceflight?,10.1152/japplphysiol.00425.2021,,No,Review ,,,,,,,,,,,,,,,,,,,,,,,,,,,,,,,,,,,
,Astronaut Health,Cell-Free Mitochondrial DNA as a Potential Biomarker for Astronauts' Health,10.1161/JAHA.121.022055,2021-10-20,Yes,,No,14,14,Yes,No,Yes,No,No,No,"TRISH, NASA< American Heart Association Career Development Award, Ohio State University Medical Center",1,Upon request,Characterizing physiological effects,None,Multicenter,No,observational,prospective,None,No,No,No,No,No,No,No,No,No,No,No,No,No,No,,
,Astronaut Health,Opposite response of blood vessels in the retina to 6� head-down tilt and long-duration microgravity,10.1038/s41526-021-00165-5,2021-10-14,Yes,,No,13,8,Yes,No,Yes,No,No,No,NASA,6,Upon request,Characterizing physiological effects,"analog facility, longitudinal",Multicenter,Yes,experimental,prospective,"VESGEN, p-values, mixed effects model",No,No,No,No,No,No,No,No,No,No,No,No,No,Yes,,
,Astronaut Health,Key points for the development of antioxidant cocktails to prevent cellular stress and damage caused by reactive oxygen species (ROS) during manned space missions,10.1038/s41526-021-00162-8.,,No,Perspective ,,,,,,,,,,,,,,,,,,,,,,,,,,,,,,,,,,,
,Astronaut Health,Nutrition as Fuel for Human Spaceflight,10.1152/physiol.00011.2021,,No,Review,,,,,,,,,,,,,,,,,,,,,,,,,,,,,,,,,,,
,Astronaut Health,"Developing, Implementing, and Applying Novel Techniques During Systematic Reviews of Primary Space Medicine Data",10.3357/AMHP.5803.2021,,No,Review,,,,,,,,,,,,,,,,,,,,,,,,,,,,,,,,,,,
,Astronaut Health,Exercise training ameliorates early diabetic kidney injury by regulating the H 2 S/SIRT1/p53 pathway,10.1096/fj.202100219R,,No,Non human subjects,,,,,,,,,,,,,,,,,,,,,,,,,,,,,,,,,,,
,Astronaut Health,Contractile behavior of the gastrocnemius medialis muscle during running in simulated hypogravity,10.1038/s41526-021-00155-7,2021-08-09,Yes,,No,8,0,Yes,No,Yes,No,No,No,"ESA, University of Applied Science, Federal Ministry for Economic Affairs and Energy",Not listed,Upon request,Characterizing physiological effects,analog facility,Unicentric,No,observational,prospective,"Shapiro?Wilk normality test, 2 tailed paired t test, ",No,No,No,No,No,No,No,No,No,No,No,No,No,Yes,,
,Astronaut Health,Effects of long-term fasting and confinement on the cardiovascular activity,10.1007/s11517-021-02380-4,2021-08-09,Yes,,No,13,0,Yes,No,No,No,No,No," National Natural Science Foundation of China, Advanced Space Medico-Engineering Research Project of China, China Postdoctoral Science Foundation",1,No indication,Characterizing physiological effects,analog facility,Unicentric,No,experimental,prospective,"ANOVA, post hoc Tukeys",No,No,No,No,No,No,No,No,No,Yes,No,No,Yes,Yes,,
,Astronaut Health,Ad Astra - telomeres in space!,10.1080/09553002.2021.1956010,,No,Review,,,,,,,,,,,,,,,,,,,,,,,,,,,,,,,,,,,
,Astronaut Health,Lumbar muscle atrophy and increased relative intramuscular lipid concentration are not mitigated by daily artificial gravity after 60-day head-down tilt bed rest,10.1152/japplphysiol.00990.2020,2021-07-18,Yes,,No,24,0,No,No,Yes,No,No,No,"German Aerospace Center, ESA, NASA, Science and Technology Facilities Council/UK Space Agency, National Health and Medical Research Council (NHMRC) of Australia",3,Open Access,Characterizing physiological effects,analog facility,Unicentric,No,experimental,prospective,"ANOVA, ",No,No,No,No,No,No,No,No,No,Yes,No,No,No,No,,
,Astronaut Health,Neurosurgery and spinal adaptations in spaceflight: A literature review,10.1016/j.clineuro.2021.106755,,No,Review,,,,,,,,,,,,,,,,,,,,,,,,,,,,,,,,,,,
,Astronaut Health,Investigation of Spaceflight Induced Changes to Astronaut Microbiomes,10.3389/fmicb.2021.659179,2021-06-02,Yes,,No,4,4,No,No,Yes,No,No,No,NASA Space Biology,30,Upon request,characterizing change in response to space environment,None,Multicenter,Yes,observational,prospective,"ANOVA, differential abundance, ad hod",No,No,No,No,No,No,No,No,No,Yes,No,No,No,Yes,,
,Astronaut Health,Intermittent short-arm centrifugation is a partially effective countermeasure against upright balance deterioration following 60-day head-down tilt bed rest,10.1152/japplphysiol.00180.2021,2021-08-11,Yes,,No,24,0,Yes,No,Yes,No,No,No,"German Aerospace Center, ESA, NASA, Science and Technology Facilities Council/UK Space Agency.",6,No indication,observing effect to intervention,analog facility,Unicentric,No,experimental,prospective,"ANOVA repeated measures, post hoc , Bonferroni comparisons, ",No,No,No,No,No,No,No,No,No,Yes,No,No,Yes,Yes,,
,Astronaut Health,Casein Kinase-2 Interacting Protein-1 Regulates Physiological Cardiac Hypertrophy via Inhibition of Histone Deacetylase 4 Phosphorylation,10.3389/fphys.2021.678863,,No,Non human subjects,,,,,,,,,,,,,,,,,,,,,,,,,,,,,,,,,,,
,Astronaut Health,The effects of combined environmental factors on the intestinal flora of mice based on ground simulation experiments,10.1038/s41598-021-91077-7,,No,Non human subjects,,,,,,,,,,,,,,,,,,,,,,,,,,,,,,,,,,,
,Astronaut Health,Effects of Spaceflight on Human Skin,10.1159/000515963,,No,Review,,,,,,,,,,,,,,,,,,,,,,,,,,,,,,,,,,,
,Astronaut Health,Developing Proprioceptive Countermeasures to Mitigate Postural and Locomotor Control Deficits After Long-Duration Spaceflight,10.3389/fnsys.2021.658985,,No,Review,,,,,,,,,,,,,,,,,,,,,,,,,,,,,,,,,,,
,Astronaut Health,Jumping at a chance to control cerebral blood flow in astronauts,10.1113/EP089648,,No,Review,,,,,,,,,,,,,,,,,,,,,,,,,,,,,,,,,,,
,Astronaut Health,Planetary extravehicular activity (EVA) risk mitigation strategies for long-duration space missions,10.1038/s41526-021-00144-w,,No,Review,,,,,,,,,,,,,,,,,,,,,,,,,,,,,,,,,,,
,Astronaut Health,A bespoke health risk assessment methodology for the radiation protection of astronauts,10.1007/s00411-021-00910-0,,No,Review,,,,,,,,,,,,,,,,,,,,,,,,,,,,,,,,,,,
,Astronaut Health,Changes in the Optic Nerve Head and Choroid Over 1 Year of Spaceflight,10.1001/jamaophthalmol.2021.0931,2021-04-29,Yes,,No,2,2,No,No,Yes,No,No,No,NASA,19,No indication,Characterizing physiological effects,None,Unicentric,No,observational,prospective,None,No,No,No,No,No,No,No,No,No,No,No,No,No,No,,
,Astronaut Health,Everything you wanted to know about space radiation but were afraid to ask,10.1080/26896583.2021.1897273,,No,Review,,,,,,,,,,,,,,,,,,,,,,,,,,,,,,,,,,,
,Astronaut Health,Microgravity and Radiation Effects on Astronaut Intervertebral Disc Health,10.3357/AMHP.5713.2021,,No,Review,,,,,,,,,,,,,,,,,,,,,,,,,,,,,,,,,,,
,Astronaut Health,Vascular Patterning as Integrative Readout of Complex Molecular and Physiological Signaling by VESsel GENeration Analysis,10.1159/000514211,,No,Review,,,,,,,,,,,,,,,,,,,,,,,,,,,,,,,,,,,
,Astronaut Health,Trends in Changes of Automatic Milking System Biomarkers and Their Relations with Blood Biochemical Parameters in Fresh Dairy Cows,10.3390/vetsci8030045,,No,Non human subjects,,,,,,,,,,,,,,,,,,,,,,,,,,,,,,,,,,,
,Astronaut Health,Persistent Globe Flattening in Astronauts following Long-Duration Spaceflight,10.1080/01658107.2020.1791189,2020-09-03,Yes,,No,7,7,No,No,No,No,Yes,No,None,84,No indication,Characterizing physiological effects,longitudinal/longterm,Multicenter,No,observational,retrospective,None,No,No,No,No,No,No,No,No,No,No,No,No,No,No,,
,Astronaut Health,Operation overview of a biological waste treatment system during the 4-crew 180-day integrated experiment in the controlled ecological life support system (CELSS),10.1016/j.lssr.2021.02.004,,No,Non human subjects,,,,,,,,,,,,,,,,,,,,,,,,,,,,,,,,,,,
,Astronaut Health,Mining the Selective Remodeling of DNA Methylation in Promoter Regions to Identify Robust Gene-Level Associations With Phenotype,10.3389/fmolb.2021.597513,,No,Non human subjects,,,,,,,,,,,,,,,,,,,,,,,,,,,,,,,,,,,
,Astronaut Health,The effect of microgravity on the human venous system and blood coagulation: a systematic review,10.1113/EP089409,,No,Review,,,,,,,,,,,,,,,,,,,,,,,,,,,,,,,,,,,
,Astronaut Health,Evaluating the effect of spaceflight on the host�pathogen interaction between human intestinal epithelial cells and Salmonella Typhimurium,10.1038/s41526-021-00136-w,,No,Non human subjects,,,,,,,,,,,,,,,,,,,,,,,,,,,,,,,,,,,
,Astronaut Health,Tetrahydroxystilbene glycoside improves endothelial dysfunction and hypertension in obese rats: The role of omentin-1,10.1016/j.bcp.2021.114489,,No,Non human subjects,,,,,,,,,,,,,,,,,,,,,,,,,,,,,,,,,,,
,Astronaut Health,Temporal Characteristics of the Oropharyngeal and Nasal Microbiota Structure in Crewmembers Stayed 180 Days in the Controlled Ecological Life Support System,10.3389/fmicb.2020.617696,2021-02-03,Yes,,No,4,0,Yes,No,Yes,No,No,No,"Key Program of Logistics Research, Advanced space-medicoengineering research project of China",6.25,Not available,characterizing response to intervention,analog study,Unicentric,No,observational,prospective,Kruskal�Wallis test,No,No,No,No,No,No,No,No,No,No,No,No,No,Yes,,
,Astronaut Health,Impact of galactic cosmic ray simulation on nutritional content of foods,10.1016/j.lssr.2020.12.001,,No,Non human subjects,,,,,,,,,,,,,,,,,,,,,,,,,,,,,,,,,,,
,Astronaut Health,Nutritional Orthopedics and Space Nutrition as Two Sides of the Same Coin: A Scoping Review,10.3390/nu13020483,,No,Review,,,,,,,,,,,,,,,,,,,,,,,,,,,,,,,,,,,
,Astronaut Health,Trunk Skeletal Muscle Changes on CT with Long-Duration Spaceflight,10.1007/s10439-021-02745-8,2021-02-18,Yes,,No,16,16,Yes,No,Yes,No,No,No,"NASA, NIH",6,No indication,characterizing response to space,None,Unicentric,Yes,observational,retrospective,two way mixed effects model,No,No,No,No,No,No,No,No,No,No,No,No,No,Yes,,
,Astronaut Health,"Knittable and Sewable Spandex Yarn with Nacre-Mimetic Composite Coating for Wearable Health Monitoring and Thermo- and Antibacterial Therapies
",10.1021/acsami.1c00864,,No,Non human subjects,,,,,,,,,,,,,,,,,,,,,,,,,,,,,,,,,,,
,Astronaut Health,Gastrocnemius Medialis Contractile Behavior Is Preserved During 30% Body Weight Supported Gait Training,10.3389/fspor.2020.614559,2021-01-21,Yes,,No,8,0,Yes,No,Yes,No,No,No,"ESA, University of Applied Sciences Aachen, Federal Ministry for Economic Affairs and Energy",Not listed,Open access,characterizing response to intervention,analog study,Unicentric,No,observational,prospective,"paired t test, Wilcoxon signed rank test",No,No,No,No,No,No,No,No,No,No,No,No,No,Yes,,
,Astronaut Health,Knowledge Network Embedding of Transcriptomic Data from Spaceflown Mice Uncovers Signs and Symptoms Associated with Terrestrial Diseases,10.3390/life11010042,,No,Non human subjects,,,,,,,,,,,,,,,,,,,,,,,,,,,,,,,,,,,
,Astronaut Health,Beyond Low-Earth Orbit: Characterizing Immune and microRNA Differentials following Simulated Deep Spaceflight Conditions in Mice,10.1016/j.isci.2020.101747,,No,Non human subjects,,,,,,,,,,,,,,,,,,,,,,,,,,,,,,,,,,,
,Astronaut Health,Identification of fungi isolated from astronaut nasal and pharyngeal smears and saliva,10.1111/1348-0421.12872,,No,Non human subjects,,,,,,,,,,,,,,,,,,,,,,,,,,,,,,,,,,,
,Astronaut Health,Wearable 3-Lead Electrocardiogram Placement Model for Fleet Sizing of Medical Devices,10.3357/AMHP.5633.2020,,No,Non human subjects,,,,,,,,,,,,,,,,,,,,,,,,,,,,,,,,,,,
,Astronaut Health,Real-Time Culture-Independent Microbial Profiling Onboard the International Space Station Using Nanopore Sequencing,10.3390/genes12010106,,No,Non human subjects,,,,,,,,,,,,,,,,,,,,,,,,,,,,,,,,,,,
,Astronaut Health,"Spring-loaded body mass equivalent horizontal reactive countermovement jump ground contact and flight times, but not peak forces, are comparable to vertical jumping",10.1016/j.jbiomech.2020.110206,2021-02-12,Yes,,No,9,0,Yes,No,No,No,No,No,Kings College London,Not listed,No indication,characterizing response to intervention,first study evaluating spring loaded horizontal jumping,Unicentric,No,experimental,prospective,"ANOVA, Kolmogorov-Smirnov, twotailed paired t tests, Cohens d",No,No,No,No,No,No,No,No,No,Yes,No,No,No,Yes,,
,Astronaut Health,Human torpor: translating insights from nature into manned deep space expedition,10.1111/brv.12671,,No,Review,,,,,,,,,,,,,,,,,,,,,,,,,,,,,,,,,,,
,Astronaut Health,Temporal Telomere and DNA Damage Responses in the Space Radiation Environment,10.1016/j.celrep.2020.108435,2020-12-08,Yes,,No,14,3,Yes,No,Yes,No,No,No,"NASA, NIH",27,Upon request,characterizing response to intervention,None,Multicenter,Yes,observational,prospective,None,No,No,No,No,No,No,No,No,No,No,No,No,No,No,,
,Astronaut Health,Blood Cell DNA Methylation of Aging-Related Ubiquitination Gene DZIP3 Can Predict the Onset of Early Stage Colorectal Cancer,10.3389/fonc.2020.544330,,No,Not space health,,,,,,,,,,,,,,,,,,,,,,,,,,,,,,,,,,,
,Astronaut Health,A Longitudinal Epigenetic Aging and Leukocyte Analysis of Simulated Space Travel: The Mars-500 Mission,10.1016/j.celrep.2020.108406,,No,Repeat,,,,,,,,,,,,,,,,,,,,,,,,,,,,,,,,,,,
,Astronaut Health,Operational radiation protection for human space flight: the flight surgeon's perspective,10.1177/0146645320966570,,No,Perspective ,,,,,,,,,,,,,,,,,,,,,,,,,,,,,,,,,,,
,Astronaut Health,"Multi-omic, Single-Cell, and Biochemical Profiles of Astronauts Guide Pharmacological Strategies for Returning to Gravity",10.1016/j.celrep.2020.108429,2020-12-08,Yes,,No,30,29,Yes,Yes,Yes,No,No,No,"Starr Cancer Consortium, NASA< NIH, TRISH, Bill + Melinda Gates Foundation, leukemia and Lymphoma Society",12,Upon request,characterizing response to space,None,Multicentric,Yes,observational,retrospective,q value,No,No,No,No,No,No,No,No,No,No,No,No,No,Yes,,
,Astronaut Health,Ten days of complete fasting affected subjective sensations but not cognitive abilities in healthy adults,10.1007/s00394-020-02450-7,2021-01-03,Yes,,No,13,0,Yes,No,Yes,No,No,No,"dvanced Space Medico-Engineering Research Project of China, tate Key Laboratory of Space Medicine Fundamentals and Application, the China Astronaut Research and Training Center",1,No indication,characterizing repsonse to intervention,analog study,Unicentric,No,experimental,prospective,"Mann�Whitney test, ANOVA, post hoc paired t test, Greenhouse�Geisser adjustment",No,No,No,No,No,Yes,No,No,No,Yes,No,No,Yes,Yes,,
,Astronaut Health,Simulated Hypergravity Activates Hemostasis in Healthy Volunteers,10.1161/JAHA.120.016479,2020-12-15,Yes,,No,18,0,Yes,No,Yes,No,No,No,"German Aerospace Center ,ESA",Not listed,Upon request,characterizing repsonse to intervention,analog study,Unicentric,No,observational,prospective,"Shapiro?Wilk tes, ANOVA, tueys post hoc test, Wilcoxon and Friedman test, ",No,No,No,No,No,No,No,No,No,Yes,No,No,Yes,Yes,,
,Astronaut Health,"Corrigendum to ""Identifying Plasma Biomarkers with high specificity for major depressive disorder: A multi-level proteomics study"". Journal of Affective disorders 277 (2020) 620-630",10.1016/j.jad.2020.09.120,,No,Not original article,,,,,,,,,,,,,,,,,,,,,,,,,,,,,,,,,,,
,Astronaut Health,Serum Metabolomics Associating With Circulating MicroRNA Profiles Reveal the Role of miR-383-5p in Rat Hippocampus Under Simulated Microgravity,10.3389/fphys.2020.00939,,No,Non human subjects,,,,,,,,,,,,,,,,,,,,,,,,,,,,,,,,,,,
,Astronaut Health,Investigation on Intestinal Proteins and Drug Metabolizing Enzymes in Simulated Microgravity Rats by a Proteomics Method,10.3390/molecules25194391,,No,Non human subjects,,,,,,,,,,,,,,,,,,,,,,,,,,,,,,,,,,,
,Astronaut Health,Vascular and Microvascular Dysfunction Induced by Microgravity and Its Analogs in Humans: Mechanisms and Countermeasures,10.3389/fphys.2020.00952,,No,Review,,,,,,,,,,,,,,,,,,,,,,,,,,,,,,,,,,,
,Astronaut Health,Risk of Atherosclerotic Cardiovascular Diseases in various Ethnicities of Pakistan,10.12669/pjms.36.6.2618,,No,Not space health,,,,,,,,,,,,,,,,,,,,,,,,,,,,,,,,,,,
,Astronaut Health,Highly effective stabilization of Cd and Cu in two different soils and improvement of soil properties by multiple-modified biochar,10.1016/j.ecoenv.2020.111294,,No,Non human subjects,,,,,,,,,,,,,,,,,,,,,,,,,,,,,,,,,,,
,Astronaut Health,Long-duration spaceflight alters estimated intracranial pressure and cerebral blood velocity,10.1113/JP280318,2021-02-15,Yes,,No,11,11,No,No,Yes,No,No,No,JAXA,18,Not available,characterizing effect of spaceflight o cerebral bloow flow,None,Multicenter,Yes,observational,prospective,"one way ANOVA< Kolmogorow-Smirnov test, Friedman tests, Mann Whitney U test with Bonferonni rection ",No,No,No,No,No,Yes,No,No,No,Yes,No,No,No,Yes,,
,Astronaut Health,The Potential of Fasting and Caloric Restriction to Mitigate Radiation Damage-A Systematic Review,10.3389/fnut.2020.584543,,No,Review,,,,,,,,,,,,,,,,,,,,,,,,,,,,,,,,,,,
,Astronaut Health,Calpain activation mediates microgravity-induced myocardial abnormalities in mice via p38 and ERK1/2 MAPK pathways,10.1074/jbc.RA119.011890,,No,Non human subjects,,,,,,,,,,,,,,,,,,,,,,,,,,,,,,,,,,,
,Astronaut Health,The effects of exposure to microgravity and reconditioning of the lumbar multifidus and anterolateral abdominal muscles: implications for people with LBP,10.1016/j.spinee.2020.09.006,2021-03-01,Yes,,No,5,5,No,No,No,No,Yes,No,None,6.5,No indication,Clinical study,longitudinal ,Multicenter,No,experimental,prospective,multilevel linear models ,No,No,No,No,No,No,No,No,No,No,No,No,No,Yes,,
,Astronaut Health,Reactive mesoporous silica nanoparticles loaded with limonene for improving physical and mental health of mice at simulated microgravity condition,10.1016/j.bioactmat.2020.07.006,,No,Non human subjects,,,,,,,,,,,,,,,,,,,,,,,,,,,,,,,,,,,
,Astronaut Health,Can rumination time and some blood biochemical parameters be used as biomarkers for the diagnosis of subclinical acidosis and subclinical ketosis?,10.1016/j.vas.2019.100077,,No,Review,,,,,,,,,,,,,,,,,,,,,,,,,,,,,,,,,,,
,Astronaut Health,Current Progression: Application of High-Throughput Sequencing Technique in Space Microbiology,10.1155/2020/4094191,,No,Review,,,,,,,,,,,,,,,,,,,,,,,,,,,,,,,,,,,
,Astronaut Health,Developing a Low-Cost Passive Method for Long-Term Average Levels of Light-Absorbing Carbon Air Pollution in Polluted Indoor Environments,10.3390/s20123417,,No,Non human subjects,,,,,,,,,,,,,,,,,,,,,,,,,,,,,,,,,,,
,Astronaut Health,Space Food for Thought: Challenges and Considerations for Food and Nutrition on Exploration Missions,10.1093/jn/nxaa188,,No,Review,,,,,,,,,,,,,,,,,,,,,,,,,,,,,,,,,,,
,Astronaut Health,A history of urolithiasis risk in space,,,No,Review,,,,,,,,,,,,,,,,,,,,,,,,,,,,,,,,,,,
,Astronaut Health,Time series analysis of microbiome and metabolome at multiple body sites in steady long-term isolation confinement,10.1136/gutjnl-2020-320666,,No,Not original article,,,,,,,,,,,,,,,,,,,,,,,,,,,,,,,,,,,
,Astronaut Health,Identifying Plasma Biomarkers with high specificity for major depressive disorder: A multi-level proteomics study,10.1016/j.jad.2020.08.078,,No,Not space health,,,,,,,,,,,,,,,,,,,,,,,,,,,,,,,,,,,
,Astronaut Health,The effects of microgravity and space radiation on cardiovascular health: From low-Earth orbit and beyond,10.1016/j.ijcha.2020.100595,,No,Review,,,,,,,,,,,,,,,,,,,,,,,,,,,,,,,,,,,
,Astronaut Health,A methodology for investigating the impact of medical countermeasures on the risk of exposure induced death,10.1016/j.lssr.2020.03.001,,No,Review,,,,,,,,,,,,,,,,,,,,,,,,,,,,,,,,,,,
,Astronaut Health,Potential Venous Thromboembolism Risk in Female Astronauts,10.3357/AMHP.5458.2020,,No,No full text,,,,,,,,,,,,,,,,,,,,,,,,,,,,,,,,,,,
,Astronaut Health,"Effects of a six-week exercise intervention on function, pain and lumbar multifidus muscle cross-sectional area in chronic low back pain: A proof-of-concept study",10.1016/j.msksp.2020.102190,2020-05-16,Yes,,No,13,0,No,No,Yes,No,No,No,ESA,7.25,Upon request,testing intervention  effectiveness ,"non-randomised, non-controlled, single-blind proof-of-concept study with repeated measures design , analog",Unicentric,No,observational,prospective,"minimum clinically important difference, Cohens dES, pairwise",No,No,No,No,No,No,No,No,No,No,No,No,No,Yes,,
,Astronaut Health,Effectiveness of nutritional countermeasures in microgravity and its ground-based analogues to ameliorate musculoskeletal and cardiopulmonary deconditioning-A Systematic Review,10.1371/journal.pone.0234412,,No,Review,,,,,,,,,,,,,,,,,,,,,,,,,,,,,,,,,,,
,Astronaut Health,Total Sleep Deprivation Impairs Lateralization of Spatial Working Memory in Young Men,10.3389/fnins.2020.562035,,No,Not space health,,,,,,,,,,,,,,,,,,,,,,,,,,,,,,,,,,,
,Astronaut Health,Motion sickness symptoms during jumping exercise on a short-arm centrifuge,10.1371/journal.pone.0234361,2020-06-11,Yes,,No,15,0,No,No,Yes,No,No,No,ESA,0.5,Open access,Characterizing physiological effects,randomized cross-over,Multicentric,No,experimental,prospective,"Friedmans Chi square, Dunn-Boferroni, ",No,No,No,No,No,No,Yes,No,No,No,No,No,No,Yes,,
,Astronaut Health,Target selection by gaze pointing and manual confirmation: performance improved by locking the gaze cursor,10.1080/00140139.2020.1762934,,No,Not space health,,,,,,,,,,,,,,,,,,,,,,,,,,,,,,,,,,,
,Astronaut Health,Association Between Musculoskeletal Injuries and the Canadian Armed Forces Physical Employment Standard Proxy in Canadian Military Recruits,10.1093/milmed/usaa011,,No,Not space health,,,,,,,,,,,,,,,,,,,,,,,,,,,,,,,,,,,
,Astronaut Health,Electrochemical modeling and evaluation for textile electrodes to skin,10.1186/s12938-020-00772-5,,No,Non human subjects,,,,,,,,,,,,,,,,,,,,,,,,,,,,,,,,,,,
,Astronaut Health,Bone-targeted lncRNA OGRU alleviates unloading-induced bone loss via miR-320-3p/Hoxa10 axis,10.1038/s41419-020-2574-1,,No,Non human subjects,,,,,,,,,,,,,,,,,,,,,,,,,,,,,,,,,,,
,Astronaut Health,Spaceflight-Induced Bone Tissue Changes that Affect Bone Quality and Increase Fracture Risk,10.1007/s11914-019-00540-y,,No,Review,,,,,,,,,,,,,,,,,,,,,,,,,,,,,,,,,,,
,Astronaut Health,Biomarkers from automatic milking system as an indicator of subclinical acidosis and subclinical ketosis in fresh dairy cows,10.24425/pjvs.2019.129981,,No,Not space health,,,,,,,,,,,,,,,,,,,,,,,,,,,,,,,,,,,
,Astronaut Health,Earth observation for public health: Biodiversity change and emerging disease surveillance,10.1016/j.actaastro.2018.10.042,,No,Review,,,,,,,,,,,,,,,,,,,,,,,,,,,,,,,,,,,
,Astronaut Health,Physiological Acclimatization of the Liver to 180-Day Isolation and the Mars Solar Day,10.1155/2020/2796510,2020-03-21,Yes,,No,4,0,Yes,Yes,Yes,No,No,No,"National Natural Science Foundation of China, China Astronaut Research and Training Center, Foundation of State Key Laboratory of Space Medicine Fundamentals and Application, Space Medical Experiment Project of China Manned Space Program, Foundation of Advanced Space Medico-Engineering Research Project of China",7,Open access,Characterizing physiological effects,analog,Unicentric,No,observational,prospective,mean,No,No,No,No,No,No,No,No,No,No,No,No,No,Yes,,
,Astronaut Health,Integrated proteomic and metabolomic analysis to study the effects of spaceflight on Candida albicans,10.1186/s12864-020-6476-5,,No,Non human subjects,,,,,,,,,,,,,,,,,,,,,,,,,,,,,,,,,,,
,Astronaut Health,The Plant Health Monitoring System of the EDEN ISS Space Greenhouse in Antarctica During the 2018 Experiment Phase,10.3389/fpls.2019.01457,,No,Non human subjects,,,,,,,,,,,,,,,,,,,,,,,,,,,,,,,,,,,
,Astronaut Health,Medical Event Management for Future Deep Space Exploration Missions to Mars,10.1016/j.jss.2019.09.065,,No,Workshop,,,,,,,,,,,,,,,,,,,,,,,,,,,,,,,,,,,
,Astronaut Health,Hypogravity reduces trunk admittance and lumbar muscle activation in response to external perturbations,10.1152/japplphysiol.00756.2019,2020-04-01,Yes,,No,6,0,Yes,No,Yes,No,No,No,"ESA, UK Space Agency, National health and Medi al Research Council of Australia",1,No indication,Characterizing physiological effects,analog,Unicentric,No,experimental,prospective,"Shapiro-Wilk test, one-way repeated measures ANOVAs, Bonferroni multiple comparison test, repeated measures correlation",No,No,No,No,No,No,No,No,No,Yes,No,No,No,Yes,,
,Astronaut Health,Effect of Red Arch-Support Insoles on Subjective Comfort and Movement Biomechanics in Various Landing Heights,10.3390/ijerph17072476,,No,Not space health,,,,,,,,,,,,,,,,,,,,,,,,,,,,,,,,,,,
,Astronaut Health,Long-term stabilization of Cd in agricultural soil using mercapto-functionalized nano-silica (MPTS/nano-silica): A three-year field study,10.1016/j.ecoenv.2020.110600,,No,Not space health,,,,,,,,,,,,,,,,,,,,,,,,,,,,,,,,,,,
,Astronaut Health,Simulated manned Mars exploration: effects of dietary and diurnal cycle variations on the gut microbiome of crew members in a controlled ecological life support system,10.7717/peerj.7762,2019-09-26,Yes,,No,4,0,Yes,No,No,No,No,No,"National Natural Science Foundation of China, Shenzhen Science and Technology Plan Project",7,Open access,Characterizing physiological effects,analog,Unicentric,Yes,observational,prospective,"ANOVA, multivariate data visualization",No,No,Yes,No,No,No,No,No,No,Yes,No,No,No,Yes,,
,Astronaut Health,Insulin-resistance and depression cohort data mining to identify nutraceutical related DNA methylation biomarker for type 2 diabetes,10.1016/j.gendis.2020.01.013,,No,Not space health,,,,,,,,,,,,,,,,,,,,,,,,,,,,,,,,,,,
,Astronaut Health,Rumination time as an indicator of stress in the first thirty days after calving,10.24425/pjvs.2019.129229,,No,Not space health,,,,,,,,,,,,,,,,,,,,,,,,,,,,,,,,,,,
,Astronaut Health,High-Intensity Interval Training: A Potential Exercise Countermeasure During Human Spaceflight,10.3389/fphys.2019.00581,,No,Review,,,,,,,,,,,,,,,,,,,,,,,,,,,,,,,,,,,
,Astronaut Health,Effects of microgravity and other space stressors in immunosuppression and viral reactivation with potential nervous system involvement,10.4103/0028-3886.259125,,No,Review,,,,,,,,,,,,,,,,,,,,,,,,,,,,,,,,,,,
,Astronaut Health,Neuromuscular Electrical Stimulation as a Potential Countermeasure for Skeletal Muscle Atrophy and Weakness During Human Spaceflight,10.3389/fphys.2019.01031,,No,Non human subjects,,,,,,,,,,,,,,,,,,,,,,,,,,,,,,,,,,,
,Astronaut Health,State-of-the-Art Exercise Concepts for Lumbopelvic and Spinal Muscles - Transferability to Microgravity,10.3389/fphys.2019.00837,,No,Review,,,,,,,,,,,,,,,,,,,,,,,,,,,,,,,,,,,
,Astronaut Health,Biodegradation of di-(2-ethylhexyl) phthalate by a newly isolated Gordonia sp. and its application in the remediation of contaminated soils,10.1016/j.scitotenv.2019.06.459,,No,Not space health,,,,,,,,,,,,,,,,,,,,,,,,,,,,,,,,,,,
,Astronaut Health,Intestinal microbiota contributes to altered glucose metabolism in simulated microgravity mouse model,10.1096/fj.201900238RR,,No,Non human subjects,,,,,,,,,,,,,,,,,,,,,,,,,,,,,,,,,,,
,Astronaut Health,[Innovation in healthcare in space to improve life on Earth],10.1016/j.soin.2019.04.017,,No,Review,,,,,,,,,,,,,,,,,,,,,,,,,,,,,,,,,,,
,Astronaut Health,Tracking intermediate performance of vigilant attention using multiple eye metrics,10.1093/sleep/zsz219,2020-02-10,Yes,,No,16,0,Yes,No,Yes,No,No,No,"Japan Aerospace Exploration Agency, Japan Society for the Promotion of Science",0.5,No indication,Characterizing physiological effects,analog,Unicentric,No,experimental,prospective,"coefficient of variability, linear mixed models, ",No,No,No,No,No,No,No,No,No,No,No,No,No,Yes,,
,Astronaut Health,"Comparisons of Resistance Training and ""Cardio"" Exercise Modalities as Countermeasures to Microgravity-Induced Physical Deconditioning: New Perspectives and Lessons Learned From Terrestrial Studies",10.3389/fphys.2019.01150,,No,Review,,,,,,,,,,,,,,,,,,,,,,,,,,,,,,,,,,,
,Astronaut Health,"Spaceflight influences gene expression, photoreceptor integrity, and oxidative stress-related damage in the murine retina",10.1038/s41598-019-49453-x,,No,Non human subjects,,,,,,,,,,,,,,,,,,,,,,,,,,,,,,,,,,,
,Astronaut Health,Metrological Performance of Instruments used in Clinical Evaluation of Balance,31488748,,No,Non human subjects,,,,,,,,,,,,,,,,,,,,,,,,,,,,,,,,,,,
,Astronaut Health,Improvement of Saccadic Eye Movements after Head-Eye Vestibular Motion (HEVM) Therapy and Neuro-Psychiatric Considerations,,,No,Not space health,,,,,,,,,,,,,,,,,,,,,,,,,,,,,,,,,,,
,Astronaut Health,Effect of Time on Human Muscle Outcomes During Simulated Microgravity Exposure Without Countermeasures-Systematic Review,10.3389/fphys.2019.01046,,No,Review,,,,,,,,,,,,,,,,,,,,,,,,,,,,,,,,,,,
,Astronaut Health,Syndrome Differentiation of Chinese Medicine in Mars 500 Long-Term Closed Environment,10.1007/s11655-019-3074-y,2019-08-27,Yes,,No,6,0,No,No,No,No,Yes,No,None,17.33,No indication,Characterizing physiological effects,simulation facility,Unicentric,Yes,observational,prospective,None,No,No,No,No,No,No,No,No,No,No,No,No,No,No,,
,Astronaut Health,Personalized Epigenome Remodeling Under Biochemical and Psychological Changes During Long-Term Isolation Environment,10.3389/fphys.2019.00932,2019-07-31,Yes,,No,6,0,Yes,No,Yes,No,No,No,"National Instrumentation Program, Shenzhen Science and Technology Program, State Key Lab of Space Medicine Fundamentals and Application, Chinese Scientific and Technological Major Special Project",17.33,Upon request,Characterizing physiological effects,simulation facility,Unicentric,No,observational,retrospective,"ANOVA, Pearson correlation",No,No,No,No,No,No,No,No,No,Yes,No,No,No,Yes,,
,Astronaut Health,Re-examination of 1- vs. 3-Sets of Resistance Exercise for Pre-spaceflight Muscle Conditioning: A Systematic Review and Meta-Analysis,10.3389/fphys.2019.00864,,No,Review,,,,,,,,,,,,,,,,,,,,,,,,,,,,,,,,,,,
,Astronaut Health,Impact of Prolonged Spaceflight on Orthostatic Tolerance During Ambulation and Blood Pressure Profiles in Astronauts,10.1161/CIRCULATIONAHA.119.041050,2019-08-27,Yes,,No,12,12,No,No,Yes,No,No,No,NASA,6,Upon request,Characterizing physiological effects,"evaluated multiple times, have personalized exercise schedule",Multicenter,No,observational,prospective,linear model repeated measures,No,No,No,No,No,No,No,No,No,No,No,No,No,Yes,,
,Astronaut Health,Study of the impact of long-duration space missions at the International Space Station on the astronaut microbiome,10.1038/s41598-019-46303-8,2019-07-09,Yes,,No,9,9,No,No,Yes,No,No,No,NASA,26,Open access,Characterizing physiological effects,longitudinal,Unicentric,Yes,observational,prospective,"mixed-effects regression, p value, ANOVA,",No,No,No,No,No,No,No,No,No,Yes,Yes,No,No,Yes,,
,Astronaut Health,Effects of acute exposures to carbon dioxide on decision making and cognition in astronaut-like subjects,10.1038/s41526-019-0071-6,2019-06-19,Yes,,No,22,0,No,No,Yes,No,No,No,NASA,1,Upon request,intervention on physiological effects,analog,Unicentric,Yes,experimental,prospective,"post hoc analysis, SMS and cognition test, power analysis, mixed effects ANOVA",No,No,No,No,No,No,No,No,No,Yes,No,No,Yes,Yes,,
,Astronaut Health,On the decision making criteria for cis-lunar reference mission scenarios,10.1016/j.lssr.2019.02.008,,No,Review,,,,,,,,,,,,,,,,,,,,,,,,,,,,,,,,,,,
,Astronaut Health,Mechano-Immunomodulation in Space: Mechanisms Involving Microgravity-Induced Changes in T Cells,10.3390/life11101043,,No,Review ,,,,,,,,,,,,,,,,,,,,,,,,,,,,,,,,,,,
,Astronaut Health,Effect of Microgravity Environment on Gut Microbiome and Angiogenesis,10.3390/life11101008,,No,Non human subjects ,,,,,,,,,,,,,,,,,,,,,,,,,,,,,,,,,,,
,Astronaut Health,The OPG/RANKL/RANK system modulates calcification of common carotid artery in simulated microgravity rats by regulating NF-?B pathway,10.1139/cjpp-2021-0329,,No,Non human subjects ,,,,,,,,,,,,,,,,,,,,,,,,,,,,,,,,,,,
,Astronaut Health,Longitudinal characterization of multispecies microbial populations recovered from spaceflight potable water,10.1038/s41522-021-00240-5,,No,Non human subjects ,,,,,,,,,,,,,,,,,,,,,,,,,,,,,,,,,,,
,Astronaut Health,Biomechanical changes in the lumbar spine following spaceflight and factors associated with postspaceflight disc herniation,10.1016/j.spinee.2021.07.021,2021-08-02,Yes,,No,12,12,No,No,Yes,No,No,No,NASA,18,No indication,response to environment,longitudinal study,Unicentric,No,observational,prospective,"repeatedmeasures, mixed methods linear regression model, one sided t test, unpaired t test ",No,No,No,No,No,No,No,No,No,No,Yes,No,No,Yes,,
,Astronaut Health,"Effects of Spaceflight Stressors on Brain Volume, Microstructure, and Intracranial Fluid Distribution",10.1093/texcom/tgab022,2021-03-30,Yes,,No,26,0,No,No,Yes,No,No,No,NASA,2,No indication,repsonse to treatment,analog,Multicentric,No,experimental,prospective,factorial models ,No,No,No,No,No,No,No,No,No,No,No,No,No,Yes,,
,Astronaut Health,Macrophages in microgravity: the impact of space on immune cells,10.1038/s41526-021-00141-z,,No,Review ,,,,,,,,,,,,,,,,,,,,,,,,,,,,,,,,,,,
,Astronaut Health,Microglia: Ally and Enemy in Deep Space,10.1016/j.neubiorev.2021.03.036,,No,Review ,,,,,,,,,,,,,,,,,,,,,,,,,,,,,,,,,,,
,Astronaut Health,Modeling space radiation induced cognitive dysfunction using targeted and non-targeted effects,10.1038/s41598-021-88486-z,,No,Non human subjects ,,,,,,,,,,,,,,,,,,,,,,,,,,,,,,,,,,,
,Astronaut Health,The individual and combined effects of spaceflight radiation and microgravity on biologic systems and functional outcomes,10.1080/26896583.2021.1885283,,No,Review ,,,,,,,,,,,,,,,,,,,,,,,,,,,,,,,,,,,
,Astronaut Health,Draft Genome Sequences of Various Bacterial Phyla Isolated from the International Space Station,10.1128/MRA.00214-21,,No,Non human subjects ,,,,,,,,,,,,,,,,,,,,,,,,,,,,,,,,,,,
,Astronaut Health,Reanalysis of the Mars500 experiment reveals common gut microbiome alterations in astronauts induced by long-duration confinement,10.1016/j.csbj.2021.03.040,2021-04-23,Yes,,No,6,0,Yes,No,Yes,No,No,No," Canadian Space Agency, Health and Life Sciences Data, NSERC Discovery Grant",17.33,Open Access,response to environment,analog,Unicentric,Yes,observational,retrospective,"Constrained ordination analysis, multivariate analysis",No,No,Yes,No,No,No,No,No,No,No,No,No,No,Yes,,
,Astronaut Health,Protein Intake and Physical Performance Following Long-Term Stay on the International Space Station,10.3357/AMHP.5640.2021,2021-03-01,No,No full text,,,,,,,,,,,,,,,,,,,,,,,,,,,,,,,,,,,
,Astronaut Health,Neutrophil-to-Lymphocyte Ratio: A Biomarker to Monitor the Immune Status of Astronauts,10.3389/fimmu.2020.564950,,No,Non human subjects ,,,,,,,,,,,,,,,,,,,,,,,,,,,,,,,,,,,
,Astronaut Health,Spaceflight-Associated Brain White Matter Microstructural Changes and Intracranial Fluid Redistribution,10.1001/jamaneurol.2018.4882,2019-01-23,Yes,,No,15,15,Yes,No,Yes,No,No,No,"NASA, NIH, ",60,No indication,response to environment,longitudinal study,Unicentric,No,observational,retrospective,one sample t test,No,No,No,No,No,No,No,No,No,No,No,No,No,Yes,,
,Astronaut Health,DNA Damage Baseline Predicts Resilience to Space Radiation and Radiotherapy,10.1016/j.celrep.2020.108434,2021-01-05,Yes,,No,704,0,Yes,No,Yes,No,No,No,"NASA HRP, Columbia University grant, Lawrence Berkeley National Laboratory Innovation grant",2,Open access,response to environment,analog,Unicentric,No,experimental,prospective,"one way ANOVA, Tukey�s post hoc tests and t tests ",No,No,No,No,No,No,No,No,No,Yes,No,No,Yes,Yes,,
,Astronaut Health,Survey and Evaluation of Spacecraft-Associated Aluminum-Degrading Microbes and Their Rapid Identification Methods,10.1089/ast.2019.2078,,No,Non human subjects ,,,,,,,,,,,,,,,,,,,,,,,,,,,,,,,,,,,
,Astronaut Health,Health care for deep space explorers,10.1177/0146645320935288,,No,Review ,,,,,,,,,,,,,,,,,,,,,,,,,,,,,,,,,,,
,Astronaut Health,Exercise and Testosterone Countermeasures to Mitigate Metabolic Changes during Bed Rest,10.1016/j.lssr.2020.03.008,2020-05-20,Yes,,No,26,0,Yes,No,Yes,No,No,No,"NASA, National Space Biomedial Research Institute, NIH ",3.43,Open access,response to treatment,controlled clinical trial/analog,Unicentric,Yes,experimental,prospective,model assumption,No,No,No,No,No,No,No,No,No,No,No,No,No,Yes,,
,Astronaut Health,White Mars' - nearly two decades of biomedical research at the Antarctic Concordia station,10.1113/EP088352,,No,Review ,,,,,,,,,,,,,,,,,,,,,,,,,,,,,,,,,,,
,Astronaut Health,The influence of spaceflight on the astronaut salivary microbiome and the search for a microbiome biomarker for viral reactivation,10.1186/s40168-020-00830-z,2020-04-20,Yes,,No,10,10,No,No,Yes,No,No,No,NASA,21,Open access,response to environment ,None,Unicentric,Yes,observational,prospective,"Spearman's correlation analysis, Shannons diversity index",No,No,No,No,No,No,No,No,Yes,No,No,No,No,Yes,,
,Astronaut Health,Genomic and Functional Characterization of Enterococcus faecalis Isolates Recovered From the International Space Station and Their Potential for Pathogenicity,10.3389/fmicb.2020.515319,,No,Non human subjects,,,,,,,,,,,,,,,,,,,,,,,,,,,,,,,,,,,
,Astronaut Health,Cell-free DNA (cfDNA) and Exosome Profiling from a Year-Long Human Spaceflight Reveals Circulating Biomarkers,10.1016/j.isci.2020.101844,2020-12-18,Yes,,No,2,1,Yes,No,No,No,No,No,NIH,12,Open access,response to environment + characterization,"longitudinal, multi-omic study",Unicentric,Yes,observational,prospective,"one-way ANOVA, wilcoxon rank test",No,No,No,No,No,No,No,No,No,Yes,No,No,No,Yes,,
,Astronaut Health,Fundamental Biological Features of Spaceflight: Advancing the Field to Enable Deep-Space Exploration,10.1016/j.cell.2020.10.050,,No,Review ,,,,,,,,,,,,,,,,,,,,,,,,,,,,,,,,,,,
,Astronaut Health,"Meal replacement in isolated and confined mission environments: Consumption, acceptability, and implications for physical and behavioral health",10.1016/j.physbeh.2020.112829,2020-02-14,Yes,,No,16,0,No,No,Yes,No,No,No,NASA,10.5,No indication,response to simulated environment,analog,Unicentric,Yes,experimental,prospective,"linear mixed effects model, post-hoc pairwise comparisons ",No,No,No,No,No,No,No,No,No,No,No,No,Yes,Yes,,
,Astronaut Health,"Effect of simulated microgravity and ionizing radiation on expression profiles of miRNA, lncRNA, and mRNA in human lymphoblastoid cells",10.1016/j.lssr.2019.10.009,,No,Non human subjects ,,,,,,,,,,,,,,,,,,,,,,,,,,,,,,,,,,,
,Astronaut Health,Characterizing the effect of exposure to microgravity on anemia: more space is worse,10.1002/ajh.25699,2019-12-09,Yes,,No,1265,301,No,No,No,No,Yes,No,None,Varying,Upon request,characterization,longitudinal study,Multicentric,Yes,observational,retrospective,"one way ANOVA, linear regression",No,No,No,No,No,No,No,No,No,Yes,Yes,No,No,No,,
,Astronaut Health,"Metagenome to phenome approach enables isolation and genomics characterization of Kalamiella piersonii gen. nov., sp. nov. from the International Space Station",10.1007/s00253-019-09813-z,,No,Non human subjects ,,,,,,,,,,,,,,,,,,,,,,,,,,,,,,,,,,,
,Astronaut Health,"Microbiomes of China's Space Station During Assembly, Integration, and Test Operations",10.1007/s00248-019-01344-4,,No,Non human subjects ,,,,,,,,,,,,,,,,,,,,,,,,,,,,,,,,,,,
,Astronaut Health,Reference-guided metagenomics reveals genome-level evidence of potential microbial transmission from the ISS environment to an astronaut's microbiome,10.1016/j.isci.2021.102114,2021-02-19,Yes,,No,3,3,No,No,Yes,No,No,No,NASA,6,Upon request,characterization of response,longitudinal study,Unicentric,Yes,observational,prospective,None,No,No,No,No,No,No,No,No,No,No,No,No,No,No,,
,Astronaut Health,"Cancer incidence and mortality in the USA Astronaut Corps, 1959�2017",10.1136/oemed-2020-107143,2021-05-26,Yes,,No,338,338,Yes,No,Yes,No,No,No,"Translational
Research Institute for Space Health through NASA Cooperative Agreement
NNX16AO69A. The Intramural Research Programme of the National Institutes of
Health, National Cancer Institute, Division of Cancer Epidemiology and Genetics.
The Human Research Programme of the Human Exploration and Operations Mission
Directorate of the National Aeronautics and Space Administration. The NASA Human
Health and Performance contract",705,Open access,characterization of physiological response,longitudinal ,Multicentric,Yes,observational,retrospective,"expected-case-fatality ratio, ",No,No,No,No,No,No,No,No,No,No,No,No,No,Yes,,
,Astronaut Health,Measurement of OH* Generation by Pulverized Minerals Using Electron Spin Resonance Spectroscopy and Implications for the Reactivity of Planetary Regolith,10.1029/2018GH000175,,No,Non human subjects ,,,,,,,,,,,,,,,,,,,,,,,,,,,,,,,,,,,
,Astronaut Health,"Pangenomic Approach To Understanding Microbial Adaptations within a Model Built Environment, the International Space Station, Relative to Human Hosts and Soil",10.1128/mSystems.00281-18,,No,Non human subjects ,,,,,,,,,,,,,,,,,,,,,,,,,,,,,,,,,,,
,Astronaut Health,"Microbiomes of China's Space Station During Assembly, Integration, and Test Operations",10.1007/s00248-019-01344-4,,No,Non human subjects ,,,,,,,,,,,,,,,,,,,,,,,,,,,,,,,,,,,
,Astronaut Health,Differential MicroRNA expression following head-down tilt bed rest: implications for cardiovascular responses to microgravity,10.14814/phy2.14061,2019-05-13,Yes,,No,11,0,No,No,Yes,No,No,No,NASA,1,No indication,"trial, characterization",analog,Unicentric,No,experimental,prospective,"paired t tests, cohens d, ",No,No,No,No,No,No,No,No,No,No,No,No,No,Yes,,
,Astronaut Health,The escape of retrobulbar cerebrospinal fluid in the astronaut's eye: mission impossible?,10.1038/s41433-019-0453-8,,No,Review,,,,,,,,,,,,,,,,,,,,,,,,,,,,,,,,,,,
,Astronaut Health,Sex differences in stress and immune responses during confinement in Antarctica,10.1186/s13293-019-0231-0,2019-04-16,Yes,,No,26,0,Yes,No,Yes,No,No,No,"German National Space Program, Alfred Wegner Institute",16,Upon request,characterizastion of physiological symptoms,simulation facility,Unicentric,No,observational,prospective,"Shapiro-Wilk test, one way repeated measure ANOVA, post hoc Dunnett or Holm Sidak, Mann Whitney U test, mixed linear models, spearmans rank",No,No,No,No,No,Yes,No,No,Yes,Yes,No,No,Yes,Yes,,
,Astronaut Health,Lgr5-overexpressing mesenchymal stem cells augment fracture healing through regulation of Wnt/ERK signaling pathways and mitochondrial dynamics,10.1096/fj.201900082RR,,No,Non human subjects,,,,,,,,,,,,,,,,,,,,,,,,,,,,,,,,,,,
,Astronaut Health,Longitudinal Analysis of Quantitative Brain MRI in Astronauts Following Microgravity Exposure,10.1111/jon.12609,2019-02-18,Yes,,No,19,19,No,Yes,Yes,No,No,No,"NASA, Dunn Research Fund",6.5,No indication,characterizastion of physiological symptoms,longitudinal study,Multicentric,No,observational,retrospective,None,No,No,No,No,No,No,No,No,No,No,No,No,No,No,,
,Astronaut Health,Identifying cancer prognostic modules by module network analysis,10.1186/s12859-019-2674-z,,No,Non human subjects,,,,,,,,,,,,,,,,,,,,,,,,,,,,,,,,,,,
,Astronaut Health,Hip load capacity cut-points for Astronaut Skeletal Health NASA Finite Element Strength Task Group Recommendations,10.1038/s41526-019-0066-3,,No,Non human subjects,,,,,,,,,,,,,,,,,,,,,,,,,,,,,,,,,,,
,Astronaut Health,Hemojuvelin is a novel suppressor for Duchenne muscular dystrophy and age-related muscle wasting,10.1002/jcsm.12414,,No,Non human subjects,,,,,,,,,,,,,,,,,,,,,,,,,,,,,,,,,,,
,Astronaut Health,The Million Person Study relevance to space exploration and mars,10.1080/09553002.2019.1589020,,No,Review,,,,,,,,,,,,,,,,,,,,,,,,,,,,,,,,,,,
,Astronaut Health,Hematopoietic stem cells and lineage cells undergo dynamic alterations under microgravity and recovery conditions,10.1096/fj.201802421RR,,No,Non human subjects,,,,,,,,,,,,,,,,,,,,,,,,,,,,,,,,,,,
,Astronaut Health,"Astronaut Michael Collins, Apollo 8, and the anterior cervical fusion that changed the history of human spaceflight",10.3171/2018.11.SPINE18629,,No,Review,,,,,,,,,,,,,,,,,,,,,,,,,,,,,,,,,,,
,Astronaut Health,Rear Admiral (Astronaut) Alan Shepard: M�ni�re's disease and the race to the moon,10.3171/2018.9.JNS182522,,No,Review,,,,,,,,,,,,,,,,,,,,,,,,,,,,,,,,,,,
,Astronaut Health,"Ctrp4, a new adipokine, promotes the differentiation of osteoblasts",10.1016/j.bbrc.2019.03.053,,No,Non human subjects,,,,,,,,,,,,,,,,,,,,,,,,,,,,,,,,,,,
,Astronaut Health,Knee and Hip Joint Cartilage Damage from Combined Spaceflight Hazards of Low-Dose Radiation Less than 1 Gy and Prolonged Hindlimb Unloading,10.1667/RR15216.1,,No,Non human subjects,,,,,,,,,,,,,,,,,,,,,,,,,,,,,,,,,,,
,Astronaut Health,Translocation breakpoint disrupting the host SNHG14 gene but not coding genes or snoRNAs in typical Prader-Willi syndrome,10.1038/s10038-019-0596-2,,No,Not space health,,,,,,,,,,,,,,,,,,,,,,,,,,,,,,,,,,,
,Astronaut Health,The NASA Twins Study: A multidimensional analysis of a year-long human spaceflight,10.1126/science.aau8650.,2020-10-22,Yes,,No,2,1,Yes,Yes,Yes,Yes,No,No,"NASA, NIH, Bert L and N Nuggie Vallee Foundation, WorldQuant Foundation, Pershing Square Sohn Cancer Research Alliance, Bill & Melinda Gates Foundation",25,Upon request,clinical physiological presentation,longitudinal study,Multicentric,Yes,observational,prospective,"ANOVA,Fishers, ",No,No,No,No,No,No,No,Yes,No,Yes,No,No,No,No,,
,Astronaut Health,Spaceflight-Associated Brain White Matter Microstructural Changes and Intracranial Fluid Redistribution,10.1001/jamaneurol.2018.4882,2019-01-23,Yes,,No,15,15,Yes,No,Yes,No,No,No,"NASA, NIH, ",60,No indication,response to environment,longitudinal study,Multicentric,No,observational,retrospective,one sample t test,No,No,No,No,No,No,No,No,No,No,No,No,No,Yes,,
,Astronaut Health,Measurement of OH* Generation by Pulverized Minerals Using Electron Spin Resonance Spectroscopy and Implications for the Reactivity of Planetary Regolith,10.1029/2018GH000175,,No,Non human subjects ,,,,,,,,,,,,,,,,,,,,,,,,,,,,,,,,,,,
,Astronaut Health,"Pangenomic Approach To Understanding Microbial Adaptations within a Model Built Environment, the International Space Station, Relative to Human Hosts and Soil",10.1128/mSystems.00281-18,,No,Non human subjects ,,,,,,,,,,,,,,,,,,,,,,,,,,,,,,,,,,,
,Astronaut Health,NK cell function is impaired during long-duration spaceflight,10.1152/japplphysiol.00761.2018,2019-04-02,Yes,,No,17,9,No,No,Yes,No,No,No,NASA,16,No indication,clinical characterization,"longitudinal, repeated measires design",Unicentric,No,experimental,prospective,"Bonferonni correction, linear mixed models, post hoc test",No,No,No,No,No,No,No,No,No,No,No,No,Yes,Yes,,
,Astronaut Health,"Long-Term Vitamin Stabilization in Low Moisture Products for NASA: Techniques and Three-Year Vitamin Retention, Sensory, and Texture Results",10.1111/1750-3841.14218.,,No,Non human subjects ,,,,,,,,,,,,,,,,,,,,,,,,,,,,,,,,,,,
,Astronaut Health,Immune System Dysregulation During Spaceflight: Potential Countermeasures for Deep Space Exploration Missions,10.3389/fimmu.2018.01437,,No,Review ,,,,,,,,,,,,,,,,,,,,,,,,,,,,,,,,,,,
,Astronaut Health,The influence of bioregenerative life-support system dietary structure and lifestyle on the gut microbiota: a 105-day ground-based space simulation in Lunar Palace 1,10.1111/1462-2920.14358.,2018-07-12,Yes,,No,3,0,Yes,No,No,No,No,No,International Science and Technology Cooperation Program,3.5,No indication,therapeutic effect,analog,Unicentric,Yes,experimental,prospective,"beta diversity analysis, multivariate statistical analysis, partial least squares discrimination analysis",No,No,Yes,No,No,No,No,No,No,No,No,No,No,Yes,,
,Astronaut Health,Radiation Exposure and Mortality from Cardiovascular Disease and Cancer in Early NASA Astronauts,10.1038/s41598-018-25467-9.,2018-05-31,Yes,,No,73,73,Yes,No,Yes,No,No,No,"NASA, NIH",Varying,Upon request,clinical characterization,longitudinal cohort study,Unicentric,No,observational,retrospective ,"power analysis for logistic regression, ",No,No,No,No,No,No,No,No,No,No,No,No,No,Yes,,
,Astronaut Health,Effects of zolpidem and zaleplon on cognitive performance after emergent morning awakenings at Tmax: a randomized placebo-controlled trial,10.1093/sleep/zsy258,2018-12-18,Yes,,No,34,9,No,No,Yes,No,No,No,NASA,30,No indication,clinical trial,randomized double blind placebo controlled cross over design,Unicentric,No,experimental,prospective,"linear mixed effects model, cohens D, ",No,No,No,No,No,No,No,No,No,No,No,No,No,Yes,,
,Astronaut Health,"Evaluation of rumination time, subsequent yield, and milk trait changes dependent on the period of lactation and reproductive status of dairy cows",10.24425/124291,,No,Not space health,,,,,,,,,,,,,,,,,,,,,,,,,,,,,,,,,,,
,Astronaut Health,"Commentary regarding ""on-orbit sleep problems of astronauts and countermeasures""",10.1186/s40779-018-0185-2,,No,Commentary,,,,,,,,,,,,,,,,,,,,,,,,,,,,,,,,,,,
,Astronaut Health,Recovery from 6-month spaceflight at the International Space Station: muscle-related stress into a proinflammatory setting,10.1096/fj.201801625R,2019-01-08,Yes,,No,8,2,Yes,No,Yes,No,No,No,"ESA, Helmholtz Association
German Aerospace Centre (DLR), Ministry of Education, Universities and Research (MIUR), Project Digital Personalised Medicine-Healthy Ageing: ",9,No indication,clinical characterization,None,Multicentric,Yes,experimental,prospective,"Tukeys test, ANOVA,z score ",No,No,No,No,No,No,No,No,No,Yes,No,No,Yes,Yes,,
,Astronaut Health,Hopping in hypogravity-A rationale for a plyometric exercise countermeasure in planetary exploration missions,10.1371/journal.pone.0211263,2019-02-13,Yes,,No,8,0,No,No,Yes,No,No,No,ESA Space Medicine Team,Not listed,Open access,testing ,simulation facility,Unicentric,No,experimental,prospective,linear mixed meffect models,No,No,No,No,No,No,No,No,No,No,No,No,No,Yes,,
,Astronaut Health,Lrp5 and Lrp6 are required for maintaining self-renewal and differentiation of hematopoietic stem cells,10.1096/fj.201802072R,,No,Non human subjects ,,,,,,,,,,,,,,,,,,,,,,,,,,,,,,,,,,,
,Astronaut Health,A Year on the International Space Station: Implementing a Long-Duration Biomedical Research Mission,10.3357/AMHP.5178.2019,,No,Review,,,,,,,,,,,,,,,,,,,,,,,,,,,,,,,,,,,
,Astronaut Health,B cell homeostasis is maintained during long-duration spaceflight,10.1152/japplphysiol.00789.2018,2018-11-29,Yes,,No,29,23,No,No,Yes,No,No,No,NASA,13,No indication,characterizing clinical manifestation,"longitudinal, repeated measures design",Multicentric,No,observational,prospective,"linear mixed models, post hoc, Bonferonni correction",No,No,No,No,No,No,No,No,No,No,No,No,Yes,Yes,,
,Astronaut Health,"Relationship between timing of trial randomization, protocol completion, and clinical outcomes among patients hospitalized for heart failure: from the ASTRONAUT trial",10.1002/ejhf.1310,,No,Not space health,,,,,,,,,,,,,,,,,,,,,,,,,,,,,,,,,,,
,Astronaut Health,Astronaut Cardiovascular Health and Risk Modification (Astro-CHARM) Coronary Calcium Atherosclerotic Cardiovascular Disease Risk Calculator,10.1161/CIRCULATIONAHA.118.033505,,No,Not space health,,,,,,,,,,,,,,,,,,,,,,,,,,,,,,,,,,,
,Astronaut Health,miR-200c/141 Regulates Breast Cancer Stem Cell Heterogeneity via Targeting HIPK1/?-Catenin Axis,10.7150/thno.29380,,No,Non human subjects ,,,,,,,,,,,,,,,,,,,,,,,,,,,,,,,,,,,
,Astronaut Health,Chemiluminescence-based biosensor for monitoring astronauts' health status during space missions: Results from the International Space Station,10.1016/j.bios.2018.09.059,,No,Non human subjects ,,,,,,,,,,,,,,,,,,,,,,,,,,,,,,,,,,,
,Astronaut Health,Mlh1 deficiency increases the risk of hematopoietic malignancy after simulated space radiation exposure,10.1038/s41375-018-0269-8,,No,Non human subjects ,,,,,,,,,,,,,,,,,,,,,,,,,,,,,,,,,,,
,Astronaut Health,Fear Avoidance Beliefs and Risk of Long-Term Sickness Absence: Prospective Cohort Study among Workers with Musculoskeletal Pain,10.1155/2018/8347120,,No,Not space health,,,,,,,,,,,,,,,,,,,,,,,,,,,,,,,,,,,
,Astronaut Health,Functional behaviour of spinal muscles after training with an exercise device developed to recruit and train postural muscles,10.1016/j.gaitpost.2018.08.033,2018-09-02,Yes,,No,9,0,Yes,No,Yes,No,No,No,"ESA, National Health and Medical Research Council of Australia",Not listed,No indication,evaluating intervention effectiveness,analog,Unicentric,No,observational,prospective,"ANOVA, Bonferroni post hoc",No,No,No,No,No,No,No,No,No,Yes,No,No,Yes,No,,
,Astronaut Health,"What affects gait performance during walking while texting? A comparison of motor, visual and cognitive factors",10.1080/00140139.2018.1493153,,No,Not space health,,,,,,,,,,,,,,,,,,,,,,,,,,,,,,,,,,,
,Astronaut Health,Medical judgement analogue studies with applications to spaceflight crew medical officer,10.1136/bmjstel-2017-000210,2017-06-29,No,Non space health related,,,,,,,,,,,,,,,,,,,,,,,,,,,,,,,,,,,
,Astronaut Health,Detection of antimicrobial resistance genes associated with the International Space Station environmental surfaces,10.1038/s41598-017-18506-4,,No,Non human subjects ,,,,,,,,,,,,,,,,,,,,,,,,,,,,,,,,,,,
,Astronaut Health,Optical Coherence Tomography Analysis of the Optic Nerve Head and Surrounding Structures in Long-Duration International Space Station Astronauts,10.1001/jamaophthalmol.2017.6226,2018-02-01,Yes,,No,58,15,Yes,No,No,No,No,No,NIH,6,No indication,clinical characterization ,None,Unicentric,No,experimental,retrospective,"Mann-Whitney test, paired t tests, wilcoxon matched pairs signed rank test",No,No,No,No,No,Yes,No,No,No,No,No,No,No,Yes,,
,Astronaut Health,Payload hardware and experimental protocol development to enable future testing of the effect of space microgravity on the resistance to gentamicin of uropathogenic Escherichia coli and its ? s-deficient mutant,10.1016/j.lssr.2017.05.001,,No,Non human subjects ,,,,,,,,,,,,,,,,,,,,,,,,,,,,,,,,,,,
,Astronaut Health,Successful amplification of DNA aboard the International Space Station,10.1038/s41526-017-0033-9,,No,Non human subjects ,,,,,,,,,,,,,,,,,,,,,,,,,,,,,,,,,,,
,Astronaut Health,On-orbit sleep problems of astronauts and countermeasures,10.1186/s40779-018-0165-6,,No,Review,,,,,,,,,,,,,,,,,,,,,,,,,,,,,,,,,,,
,Astronaut Health,Solar particle event storm shelter requirements for missions beyond low Earth orbit,10.1016/j.lssr.2018.02.002,,No,Review,,,,,,,,,,,,,,,,,,,,,,,,,,,,,,,,,,,
,Astronaut Health,"Effects of Prolonged Spaceflight on Atrial Size, Atrial Electrophysiology, and Risk of Atrial Fibrillation",10.1161/CIRCEP.117.005959,2018-06-18,Yes,,No,13,13,No,No,Yes,No,No,No,NASA,8,No indication,characterizing risk factors,None,Unicentric,No,observational,prospective,"paired t test, linear mixed effets models for repeated measures, pairwise comparisons, p value",No,No,No,No,No,No,No,No,No,No,No,No,No,Yes,,
,Astronaut Health,Dietary acid load and bone turnover during long-duration spaceflight and bed rest,10.1093/ajcn/nqy029,2018-05-02,Yes,,No,28,17,Yes,No,Yes,No,No,No,"NASA, NIH, German Aerospace CenterInstitute for Translational Sciences",12,No indication,testing therapeutic effectiveness,None,Multicentric,No,experimental,prospective,"Fishers exact test, 2 sided paired t test, mixed effects linear regressopn models, ",No,Yes,No,No,No,No,No,Yes,No,No,Yes,No,No,Yes,,
,Astronaut Health,Ultrasound as a stimulus for musculoskeletal disorders,10.1016/j.jot.2017.03.004,,No,Review,,,,,,,,,,,,,,,,,,,,,,,,,,,,,,,,,,,
,Astronaut Health,Limitations in predicting the space radiation health risk for exploration astronauts,10.1038/s41526-018-0043-2,,No,Review,,,,,,,,,,,,,,,,,,,,,,,,,,,,,,,,,,,
,Astronaut Health,A kindergarten-based child health promotion program: the Adapted National Aeronautics and Space Administration (NASA) Mission X for improving physical fitness in South Korea,10.1177/1757975918760517,,No,Not space health,,,,,,,,,,,,,,,,,,,,,,,,,,,,,,,,,,,
,Astronaut Health,Biomedical findings from NASA's Project Mercury: a case series,10.1038/s41526-018-0040-5,,No,Review,,,,,,,,,,,,,,,,,,,,,,,,,,,,,,,,,,,
,Astronaut Health,From the international space station to the clinic: how prolonged unloading may disrupt lumbar spine stability,10.1016/j.spinee.2017.08.261,,Yes,,No,6,6,No,No,Yes,No,No,No,NASA,7,No indication,characterizing reaction to space,longitudinal study,Unicentric,No,observational,prospective,"paired t test, regression analysis",No,No,No,No,No,No,No,No,No,No,Yes,No,No,Yes,,
,Astronaut Health,Human physiological and metabolic responses to an attempted winter crossing of Antarctica: the effects of prolonged hypobaric hypoxia,10.14814/phy2.13613,,No,Not space health,,,,,,,,,,,,,,,,,,,,,,,,,,,,,,,,,,,
,Astronaut Health,Brain Quantitative MRI Metrics in Astronauts as a Unique Professional Group,10.1111/jon.12501,2018-02-20,Yes,,No,10,10,No,Yes,Yes,No,No,No,"NASA, Dunn Research Fund",3.5,No indication,characterizing reaction to space,None,Unicentric,No,observational,retrospective,"Pearson�s corre-lati, z Fisheron coefficient ",No,No,No,No,No,No,No,No,No,No,No,No,No,Yes,,
,Astronaut Health,Dynamical modeling approach to risk assessment for radiogenic leukemia among astronauts engaged in interplanetary space missions,10.1016/j.lssr.2017.12.002,,No,Non human subjects ,,,,,,,,,,,,,,,,,,,,,,,,,,,,,,,,,,,
,Astronaut Health,Concerns About Ankle Injury Prophylaxis and Acceptance of the Parachute Ankle Brace Among Jumpmaster Students,10.1093/milmed/usx097,,No,Not space health,,,,,,,,,,,,,,,,,,,,,,,,,,,,,,,,,,,
,Astronaut Health,Spinal Health during Unloading and Reloading Associated with Spaceflight,10.3389/fphys.2017.01126,,No,Review,,,,,,,,,,,,,,,,,,,,,,,,,,,,,,,,,,,
,Astronaut Health,EBP50 suppresses the proliferation of MCF-7 human breast cancer cells via promoting Beclin-1/p62-mediated lysosomal degradation of c-Myc,10.1038/aps.2017.171,,No,Non human subjects ,,,,,,,,,,,,,,,,,,,,,,,,,,,,,,,,,,,
,Astronaut Health,Non-methane hydrocarbons in a controlled ecological life support system,10.1016/j.chemosphere.2017.11.026,,No,Non human subjects ,,,,,,,,,,,,,,,,,,,,,,,,,,,,,,,,,,,
,Astronaut Health,Pre-discharge and early post-discharge troponin elevation among patients hospitalized for heart failure with reduced ejection fraction: findings from the ASTRONAUT trial,10.1002/ejhf.1019,,No,Not space health,,,,,,,,,,,,,,,,,,,,,,,,,,,,,,,,,,,
,Astronaut Health,The Impact of Oxidative Stress on the Bone System in Response to the Space Special Environment,10.3390/ijms18102132,,No,Review,,,,,,,,,,,,,,,,,,,,,,,,,,,,,,,,,,,
,Astronaut Health,Whole-Body Exposure to 28 Si-Radiation Dose-Dependently Disrupts Dentate Gyrus Neurogenesis and Proliferation in the Short Term and New Neuron Survival and Contextual Fear Conditioning in the Long Term,10.1667/RR14797.1,,No,Non human subjects ,,,,,,,,,,,,,,,,,,,,,,,,,,,,,,,,,,,
,Astronaut Health,An Evaluation of the Effectiveness of the National Aeronautics and Space Administration Mission-X Child Health Promotion Program in the United States,10.1177/0890117117723959,,No,Not space health,,,,,,,,,,,,,,,,,,,,,,,,,,,,,,,,,,,
,Astronaut Health,Cardiac output by pulse contour analysis does not match the increase measured by rebreathing during human spaceflight,10.1152/japplphysiol.00651.2017,2017-08-10,Yes,,No,9,9,Yes,No,Yes,No,No,No,"CSA, NSERC",9,No indication ,testing methodology for measuring clinical outcomes,None,Multicentric,No,experimental,prospective,"one way ANOVA, two-way repeated measures ANOVA, post-hoc testing with Holm-Sidak",No,No,No,No,No,No,No,No,No,Yes,No,No,Yes,Yes,,
,Astronaut Health,Incidence Rate of Cardiovascular Disease End Points in the National Aeronautics and Space Administration Astronaut Corps,10.1161/JAHA.117.005564,2017-08-07,Yes,,No,1265,301,No,No,Yes,No,No,No,NASA,Varying,No indication ,testing health progression,longitudinal cohort study,Unicentric,Yes,observational,retrospective,"wilcoxon rank-sum test, kaplan-meier plot, long-rank test, cox proportional hazard analysis, multivariate model",Yes,No,Yes,No,No,No,No,No,No,No,No,No,No,Yes,,
,Astronaut Health,Evidence based selection of probiotic strains to promote astronaut health or alleviate symptoms of illness on long duration spaceflight missions,10.3920/BM2017.0027,,No,Review ,,,,,,,,,,,,,,,,,,,,,,,,,,,,,,,,,,,
,Astronaut Health,"Exposure of Mycobacterium marinum to low-shear modeled microgravity: effect on growth, the transcriptome and survival under stress",10.1038/npjmgrav.2016.38,,No,Non human subjects ,,,,,,,,,,,,,,,,,,,,,,,,,,,,,,,,,,,
,Astronaut Health,Simulated space radiation-induced mutants in the mouse kidney display widespread genomic change,10.1371/journal.pone.0180412,,No ,Non human subjects ,,,,,,,,,,,,,,,,,,,,,,,,,,,,,,,,,,,
,Astronaut Health,Brain structural plasticity with spaceflight,10.1038/s41526-016-0001-9,,No,Perspective ,,,,,,,,,,,,,,,,,,,,,,,,,,,,,,,,,,,
,Astronaut Health,The role of physiotherapy in the European Space Agency strategy for preparation and reconditioning of astronauts before and after long duration space flight,10.1016/j.math.2016.10.009,,No,Non human subjects ,,,,,,,,,,,,,,,,,,,,,,,,,,,,,,,,,,,
,Astronaut Health,Human Biomechanical and Cardiopulmonary Responses to Partial Gravity - A Systematic Review,10.3389/fphys.2017.00583,,No,Review ,,,,,,,,,,,,,,,,,,,,,,,,,,,,,,,,,,,
,Astronaut Health,"In obese mice, exercise training increases 11?-HSD1 expression, contributing to glucocorticoid activation and suppression of pulmonary inflammation",10.1152/japplphysiol.00652.2016,,No,Non human subjects ,,,,,,,,,,,,,,,,,,,,,,,,,,,,,,,,,,,
,Astronaut Health,Space: The Final Frontier-Research Relevant to Mars,10.1097/HP.0000000000000656,,No,Review ,,,,,,,,,,,,,,,,,,,,,,,,,,,,,,,,,,,
,Astronaut Health,Systematic review of countermeasures to minimise physiological changes and risk of injury to the lumbopelvic area following long-term microgravity,10.1016/j.msksp.2016.12.009,,No,Review ,,,,,,,,,,,,,,,,,,,,,,,,,,,,,,,,,,,
,Astronaut Health,"Development of low-volume, high-intensity, aerobic-type interval training for elderly Japanese men: a feasibility study",10.1186/s11556-017-0184-4,,No,Not space health,,,,,,,,,,,,,,,,,,,,,,,,,,,,,,,,,,,
,Astronaut Health,Aromatic hydrocarbons in a controlled ecological life support system during a 4-person-180-day integrated experiment,10.1016/j.scitotenv.2017.08.164,,No,Non human subjects ,,,,,,,,,,,,,,,,,,,,,,,,,,,,,,,,,,,
,Astronaut Health,Incidence of clinical symptoms during long-duration orbital spaceflight,10.2147/IJGM.S114188,2016-11-03,Yes,,No,46,46,No,No,No,No,Yes,No,None,6,No indication,clinical characterization,None,Unicentric,No,observational,retrospective,None,No,No,No,No,No,No,No,No,No,No,No,No,No,No,,
,Astronaut Health,Evaluation of techniques for performing cellular isolation and preservation during microgravity conditions,10.1038/npjmgrav.2016.25,,No,Non human subjects ,,,,,,,,,,,,,,,,,,,,,,,,,,,,,,,,,,,
,Astronaut Health,Astronaut ophthalmic syndrome,10.1096/fj.201700294,,No,Non human subjects ,,,,,,,,,,,,,,,,,,,,,,,,,,,,,,,,,,,
,Astronaut Health,The contributions of occupational science to the readiness of long duration deep space exploration,10.3233/WOR-162465,,No,Review ,,,,,,,,,,,,,,,,,,,,,,,,,,,,,,,,,,,
,Astronaut Health,Movement amplitude on the Functional Re-adaptive Exercise Device: deep spinal muscle activity and movement control,10.1007/s00421-017-3648-3,,No,Non human subjects ,,,,,,,,,,,,,,,,,,,,,,,,,,,,,,,,,,,
,Astronaut Health,"Parallels between astronauts and terrestrial patients - Taking physiotherapy rehabilitation ""To infinity and beyond""",10.1016/j.msksp.2016.12.008,,No,Review ,,,,,,,,,,,,,,,,,,,,,,,,,,,,,,,,,,,
,Astronaut Health,Postflight reconditioning for European Astronauts - A case report of recovery after six months in space,10.1016/j.msksp.2016.12.010,2016-12-19,Yes,,Yes,1,1,No,No,No,No,Yes,No,None,6,No indication,testing effectiveness of countermeasures to reation in sace,None,Multicentric,No,experimental,prospective,None,No,No,No,No,No,No,No,No,No,No,No,No,No,No,,
,Astronaut Health,Intestinal microbiota contributes to colonic epithelial changes in simulated microgravity mouse model,10.1096/fj.201700034R,,No,Non human subjects ,,,,,,,,,,,,,,,,,,,,,,,,,,,,,,,,,,,
,Astronaut Health,Cystic fibrosis transmembrane conductance regulator mediates tenogenic differentiation of tendon-derived stem cells and tendon repair: accelerating tendon injury healing by intervening in its downstream signaling,10.1096/fj.201601181R,,No,Non human subjects ,,,,,,,,,,,,,,,,,,,,,,,,,,,,,,,,,,,
,Astronaut Health,Trunk muscle activation during movement with a new exercise device for lumbo-pelvic reconditioning,10.14814/phy2.13188,2017-03-21,Yes,,No,9,0,No,No,Yes,No,No,No,ESA,Not listed,No indication,testing reaction to intervetion,analog/simulation facility,Unicentric,No,observational,prospective,"ANOVA, pairwise post hoc, Fishers least significant difference, p value",No,No,No,No,No,No,No,No,No,Yes,No,No,Yes,Yes,,
,Astronaut Health,Astronaut adherence to exercise-based reconditioning: Psychological considerations and future directions,10.1016/j.msksp.2016.12.011,,No,Commentary,,,,,,,,,,,,,,,,,,,,,,,,,,,,,,,,,,,
,Astronaut Health,Terrestrial neuro-musculoskeletal rehabilitation and astronaut reconditioning: Reciprocal knowledge transfer,10.1016/j.math.2016.10.003,,No,Editorial,,,,,,,,,,,,,,,,,,,,,,,,,,,,,,,,,,,
,Astronaut Health,High glucose stimulates proliferation and inhibits apoptosis of non-small-cell lung cancer cells by JNK-mediated downregulation of p53 pathway,10.1093/abbs/gmw137,,No,Non human subjects ,,,,,,,,,,,,,,,,,,,,,,,,,,,,,,,,,,,
,Astronaut Health,Casein Glycomacropeptide Hydrolysates Exert Cytoprotective Effect against Cellular Oxidative Stress by Up-Regulating HO-1 Expression in HepG2 Cells,10.3390/nu9010031,,No,Non human subjects ,,,,,,,,,,,,,,,,,,,,,,,,,,,,,,,,,,,
,Astronaut Health,Evaluation of the health status of six volunteers from the Mars 500 project using pulse analysis,10.1007/s11655-016-2539-5,2016-12-27,Yes,,No,6,0,Yes,Yes,No,No,No,No,"National Manned Space Flight Engineering Foundation of China,Advance Research Project in Manned Spaceflight of China",17.33,No indication,testing reaction to intervetion,analog/simulation facility,Unicentric,No,observational,prospective,Spearman bivariate correlate analysis,No,No,No,No,No,No,No,No,No,No,No,No,No,Yes,,
,Astronaut Health,Simulated Partners and Collaborative Exercise (SPACE) to boost motivation for astronauts: study protocol,10.1186/s40359-016-0165-9,2016-11-14,Yes,,No,41,0,No,No,Yes,No,No,No,NASA,6,Upon request,trial,randomized control trial,Unicentric,No,experimental,prospective,"Power analysis, ANOVA, ",No,No,No,No,No,No,No,No,No,Yes,No,No,No,Yes,,
,Astronaut Health,"Intramuscular injection of mechano growth factor E domain peptide regulated expression of memory-related sod, miR-134 and miR-125b-3p in rat hippocampus under simulated weightlessness",10.1007/s10529-016-2210-4,,No,Non human subjects ,,,,,,,,,,,,,,,,,,,,,,,,,,,,,,,,,,,
,Astronaut Health,Nanomolar Hg 2+ Detection Using ?-Lactoglobulin-Stabilized Fluorescent Gold Nanoclusters in Beverage and Biological Media,10.1021/acs.analchem.6b03011,,No,Non human subjects ,,,,,,,,,,,,,,,,,,,,,,,,,,,,,,,,,,,
,Astronaut Health,Influence of atrial fibrillation on post-discharge natriuretic peptide trajectory and clinical outcomes among patients hospitalized for heart failure: insights from the ASTRONAUT trial,10.1002/ejhf.674,,No,Not space health,,,,,,,,,,,,,,,,,,,,,,,,,,,,,,,,,,,
,Astronaut Health,3D Printed Surgical Instruments Evaluated by a Simulated Crew of a Mars Mission,10.3357/AMHP.4281.2016,,No,Not health,,,,,,,,,,,,,,,,,,,,,,,,,,,,,,,,,,,
,Astronaut Health,The development of lighting countermeasures for sleep disruption and circadian misalignment during spaceflight,10.1097/MCP.0000000000000329,,No,Review ,,,,,,,,,,,,,,,,,,,,,,,,,,,,,,,,,,,
,Astronaut Health,The potential influence of the microbiota and probiotics on women during long spaceflights,10.2217/whe.15.101,,No,Review ,,,,,,,,,,,,,,,,,,,,,,,,,,,,,,,,,,,
,Astronaut Health,Hindlimb unloading: rodent analog for microgravity,10.1152/japplphysiol.00997.2015,,No,Review ,,,,,,,,,,,,,,,,,,,,,,,,,,,,,,,,,,,
,Astronaut Health,24-hour-restraint stress induces long-term depressive-like phenotypes in mice,10.1038/srep32935,,No,Non human subjects,,,,,,,,,,,,,,,,,,,,,,,,,,,,,,,,,,,
,Astronaut Health,Highly fluorescent gold nanoclusters stabilized by food proteins: From preparation to application in detection of food contaminants and bioactive nutrients,10.1080/10408398.2016.1213698,,No,Review ,,,,,,,,,,,,,,,,,,,,,,,,,,,,,,,,,,,
,Astronaut Health,Medically induced amenorrhea in female astronauts,10.1038/npjmgrav.2016.8,,No,Review ,,,,,,,,,,,,,,,,,,,,,,,,,,,,,,,,,,,
,Astronaut Health,Analogs of microgravity: head-down tilt and water immersion,10.1152/japplphysiol.00986.2015,,No,Review ,,,,,,,,,,,,,,,,,,,,,,,,,,,,,,,,,,,
,Astronaut Health,The Astronaut-Athlete: Optimizing Human Performance in Space,10.1519/JSC.0000000000001191,,No,Review ,,,,,,,,,,,,,,,,,,,,,,,,,,,,,,,,,,,
,Astronaut Health,Accelerated (48)Ti Ions Induce Autosomal Mutations in Mouse Kidney Epithelium at Low Dose and Fluence,10.1667/RR14130.1,,No,Non human subjects,,,,,,,,,,,,,,,,,,,,,,,,,,,,,,,,,,,
,Astronaut Health,Parathyroid Hormone Secretion Is Controlled by Both Ionized Calcium and Phosphate During Exercise and Recovery in Men,10.1210/jc.2016-1848,2016-08-01,Yes,,No,10,0,Yes,No,No,No,No,No,"Nottingham trent University, English Institute of Sport",1,No indication,clinical trial,randomized experimental ,Unicentric,No,experimental,prospective,"cross-correlational analysis, ANOVA, shapiro-wilks, maulchys tests, tukeys post hoc test, pearson correlation coefficients",No,No,No,No,No,Yes,No,No,No,Yes,No,No,No,No,,
,Astronaut Health,Stepwise Differentiation of Mesenchymal Stem Cells Augments Tendon-Like Tissue Formation and Defect Repair In Vivo,10.5966/sctm.2015-0215,,No,Non human subjects,,,,,,,,,,,,,,,,,,,,,,,,,,,,,,,,,,,
,Astronaut Health,Increased biofilm formation ability in Klebsiella pneumoniae after short-term exposure to a simulated microgravity environment,10.1002/mbo3.370,,No,Non human subjects,,,,,,,,,,,,,,,,,,,,,,,,,,,,,,,,,,,
,Astronaut Health,Combined Exposure to Simulated Microgravity and Acute or Chronic Radiation Reduces Neuronal Network Integrity and Survival,10.1371/journal.pone.0155260,,No,Non human subjects,,,,,,,,,,,,,,,,,,,,,,,,,,,,,,,,,,,
,Astronaut Health,COMPARISON OF ORGAN DOSES IN HUMAN PHANTOMS: VARIATIONS DUE TO BODY SIZE AND POSTURE,10.1093/rpd/ncw081,,No,No full text ,,,,,,,,,,,,,,,,,,,,,,,,,,,,,,,,,,,
,Astronaut Health,Chronical sleep interruption-induced cognitive decline assessed by a metabolomics method,10.1016/j.bbr.2015.12.039,,No,Non human subjects,,,,,,,,,,,,,,,,,,,,,,,,,,,,,,,,,,,
,Astronaut Health,Changes in multifidus and abdominal muscle size in response to microgravity: possible implications for low back pain research,10.1007/s00586-015-4311-5,2015-11-18,Yes,,Yes,1,1,No,No,No,No,Yes,No,None,6.25,No indication,characterizing rehabilitation and exposure effects,analog,Unicentric,No,experimental,prospective,None,No,No,No,No,No,No,No,No,No,No,No,No,No,No,,
,Astronaut Health,Microbiomes of the dust particles collected from the International Space Station and Spacecraft Assembly Facilities,10.1186/s40168-015-0116-3,,No,Non human subjects,,,,,,,,,,,,,,,,,,,,,,,,,,,,,,,,,,,
,Astronaut Health,Evolution of the Health Canada astronaut biodosimetry program with a view toward international harmonization,10.1016/j.mrgentox.2015.07.013,2015-11-01,Yes,,No,7,7,No,No,No,No,No,Yes,None,12,No indication,characterzing physiological effects - radiation,None,Multicentric,No,observational,prospective,None,No,No,No,No,No,No,No,No,No,No,No,No,No,No,,
,Astronaut Health,Intubation after rapid sequence induction performed by non-medical personnel during space exploration missions: a simulation pilot study in a Mars analogue environment,10.1186/s13728-015-0038-5,,No,Non human subjects,,,,,,,,,,,,,,,,,,,,,,,,,,,,,,,,,,,
,Astronaut Health,Standardized Exercise Tests and Simulated Terrestrial Mission Task Performance,10.3357/AMHP.4332.2015,2015-11-01,Yes,,No,70,0,No,No,Yes,No,No,No,NASA,0.5,No indication,simulation of space scenario,None,Unicentric,No,experimental,prospective,"decision tree, forward stepwise multiple logistic regression analysis, hosmer-lemeshow test",No,No,No,No,No,No,No,No,No,No,Yes,No,No,Yes,,
,Astronaut Health,Exercise as potential countermeasure for the effects of 70 days of bed rest on cognitive and sensorimotor performance,10.3389/fnsys.2015.00121,2015-09-03,Yes,,No,19,0,Yes,No,Yes,No,No,No,"NASA, NIH, National Center for Advancing Translational Sciences",3.13,No indication,experimental protocol ,simulation facility,Unicentric,No,experimental,prospective,"linear mixed model, post hoc pairwise comparisons, ",No,No,No,No,No,No,No,No,No,No,No,No,No,Yes,,
,Astronaut Health,"The history, hotspots, and trends of electrocardiogram",10.11909/j.issn.1671-5411.2015.04.018,,No,Review ,,,,,,,,,,,,,,,,,,,,,,,,,,,,,,,,,,,
,Astronaut Health,Electrically Stimulated Antagonist Muscle Contraction Increased Muscle Mass and Bone Mineral Density of One Astronaut - Initial Verification on the International Space Station,10.1371/journal.pone.0134736,2015-08-21,Yes,,Yes,1,1,No,No,Yes,No,No,No,International Announcement of Utilization at ISS 2009 and Grant of ISS Research of Japan Space Forum.,3,Open access,testing countermeasure effectiveness ,ISS study,Unicentric,No,observational,prospective,"interclass correlation coefficient (ICC), Standard error",No,No,No,No,No,No,No,No,No,No,No,No,No,Yes,,
,Astronaut Health,Reliability of a new test battery for fitness assessment of the European Astronaut corps,10.1186/s13728-015-0032-y,2015-08-14,Yes,,No,8,0,No,No,No,No,Yes,No,None,1,No indication,testing astronaut conditioning protocol in population,test-retest study,Unicentric,No,experimental,prospective,"mean, ANOVA, F ratio, ",No,No,No,No,No,No,No,No,No,Yes,No,No,No,Yes,,
,Astronaut Health,What happens to your brain on the way to Mars,10.1126/sciadv.1400256,,No,Non human subjects,,,,,,,,,,,,,,,,,,,,,,,,,,,,,,,,,,,
,Astronaut Health,Effect of daily short-duration weight-bearing on disuse-induced deterioration of musculoskeletal system,PMC5133725,,No,Non human subjects,,,,,,,,,,,,,,,,,,,,,,,,,,,,,,,,,,,
,Astronaut Health,Morphology and Molecular Mechanisms of Hepatic Injury in Rats under Simulated Weightlessness and the Protective Effects of Resistance Training,10.1371/journal.pone.0127047,,No,Non human subjects,,,,,,,,,,,,,,,,,,,,,,,,,,,,,,,,,,,
,Astronaut Health,Dysbiosis and Immune Dysregulation in Outer Space,,,No,Review ,,,,,,,,,,,,,,,,,,,,,,,,,,,,,,,,,,,
,Astronaut Health,"Global variation in clinical profile, management, and post-discharge outcomes among patients hospitalized for worsening chronic heart failure: findings from the ASTRONAUT trial",10.1002/ejhf.280,,No,Not space health,,,,,,,,,,,,,,,,,,,,,,,,,,,,,,,,,,,
,Astronaut Health,The Variable Vector Countermeasure Suit (V2Suit) for space habitation and exploration,10.3389/fnsys.2015.00055,,No,Non human subjects,,,,,,,,,,,,,,,,,,,,,,,,,,,,,,,,,,,
,Astronaut Health,Statistical Evaluation of Causal Factors Associated with Astronaut Shoulder Injury in Space Suits,10.3357/AMHP.4220.2015,2015-07-01,Yes,,No,97,97,Yes,No,Yes,No,No,No,"NASA, National Science Foundation Graduate Research Fellowship Program, Singapore-MIT Alliance for Computation Systems and Biology, and the MIT Center for Computational Research in Economics and Management Science.",Varying,No indication,evaluating space suit effectiveness in protecting injury,None,Multicentric,Yes,observational,retrospective,"Kruskal-Wallace test, logistic regression",No,No,No,No,No,No,No,No,No,No,Yes,No,No,Yes,,
,Astronaut Health,Space Environmental Factor Impacts upon Murine Colon Microbiota and Mucosal Homeostasis,10.1371/journal.pone.0125792,,No,Non human subjects,,,,,,,,,,,,,,,,,,,,,,,,,,,,,,,,,,,
,Astronaut Health,Simulated microgravity disrupts intestinal homeostasis and increases colitis susceptibility,10.1096/fj.15-271700,,No,Non human subjects,,,,,,,,,,,,,,,,,,,,,,,,,,,,,,,,,,,
,Astronaut Health,Persistent oxidative stress in human neural stem cells exposed to low fluences of charged particles,10.1016/j.redox.2015.03.001,,No,Non human subjects,,,,,,,,,,,,,,,,,,,,,,,,,,,,,,,,,,,
,Astronaut Health,The impact of sex and gender on adaptation to space: executive summary,10.1089/jwh.2014.4914,,No,Review ,,,,,,,,,,,,,,,,,,,,,,,,,,,,,,,,,,,
,Astronaut Health,VO(2max) and Microgravity Exposure: Convective versus Diffusive O(2) Transport,10.1249/MSS.0000000000000557,,No,Review ,,,,,,,,,,,,,,,,,,,,,,,,,,,,,,,,,,,
,Astronaut Health,Space Radiation: The Number One Risk to Astronaut Health beyond Low Earth Orbit,10.3390/life4030491,,No,Review ,,,,,,,,,,,,,,,,,,,,,,,,,,,,,,,,,,,
,Astronaut Health,Biological Effects of Space Radiation and Development of Effective Countermeasures,10.1016/j.lssr.2014.02.004,,No,Review ,,,,,,,,,,,,,,,,,,,,,,,,,,,,,,,,,,,
,Astronaut Health,Flywheel resistance exercise to maintain muscle oxidative potential during unloading,10.3357/asem.3856.2014,2014-07-01,Yes,,No,21,0,Yes,No,Yes,No,No,No,"NASA, ESA,  Swedish National Space Board",1.5,No indication,clinical trial,None,Unicentric,No,experimental,prospective,"ANOVA with repeated measures, Fishers least significant difference post hoc test",No,No,No,No,No,No,No,Yes,No,Yes,No,No,No,Yes,,
,Astronaut Health,Doppler ultrasound of the central retinal artery in microgravity,10.3357/asem.3750.2014,,No,Non human subjects ,,,,,,,,,,,,,,,,,,,,,,,,,,,,,,,,,,,
,Astronaut Health,Hindlimb suspension and SPE-like radiation impairs clearance of bacterial infections,10.1371/journal.pone.0085665,,No,Non human subjects ,,,,,,,,,,,,,,,,,,,,,,,,,,,,,,,,,,,
,Astronaut Health,The highly-cited Electrocardiogram-related articles in science citation index expanded: characteristics and hotspots,10.1016/j.jelectrocard.2014.03.005,,No,Review ,,,,,,,,,,,,,,,,,,,,,,,,,,,,,,,,,,,
,Astronaut Health,Engineering physical microenvironment for stem cell based regenerative medicine,10.1016/j.drudis.2014.01.015,,No,Review ,,,,,,,,,,,,,,,,,,,,,,,,,,,,,,,,,,,
,Astronaut Health,[Space stress injury and related protective measures],24475722,,No,Review ,,,,,,,,,,,,,,,,,,,,,,,,,,,,,,,,,,,
,Astronaut Health,"Fitness, blood, and urine measurements from the 2009 European astronaut selection medical examination",10.3357/asem.3681.2013,,No,Not space health yet,,,,,,,,,,,,,,,,,,,,,,,,,,,,,,,,,,,
,Astronaut Health,The effects of secretion factors from umbilical cord derived mesenchymal stem cells on osteogenic differentiation of mesenchymal stem cells,10.1371/journal.pone.0120593,,No,Non human subjects ,,,,,,,,,,,,,,,,,,,,,,,,,,,,,,,,,,,
,Astronaut Health,"Pre-pregnancy BMI, gestational weight gain and postpartum weight retention: a meta-analysis of observational studies",10.1017/S1368980014002523,,No,Review ,,,,,,,,,,,,,,,,,,,,,,,,,,,,,,,,,,,
,Astronaut Health,Effects of sex and gender on adaptation to space: neurosensory systems,10.1089/jwh.2014.4908,,No,Review ,,,,,,,,,,,,,,,,,,,,,,,,,,,,,,,,,,,
,Astronaut Health,Effects of sex and gender on adaptation to space: cardiovascular alterations,10.1089/jwh.2014.4912,,No,Review ,,,,,,,,,,,,,,,,,,,,,,,,,,,,,,,,,,,
,Astronaut Health,Relationship between simulated extravehicular activity tasks and measurements of physical performance,10.1016/j.resp.2014.08.007,2014-11-01,Yes,,No,71,0,No,No,Yes,No,No,No,NASA,1,No indication,testing EVA - countermeasures,randomized simulation,Unicentric,No,experimental,prospective,"descriptive statistics, linear regression model, mean ",No,No,No,No,No,No,No,No,No,No,Yes,No,No,Yes,,
,Astronaut Health,NUNDO: a numerical model of a human torso phantom and its application to effective dose equivalent calculations for astronauts at the ISS,10.1007/s00411-014-0560-7,,No,Non human subjects ,,,,,,,,,,,,,,,,,,,,,,,,,,,,,,,,,,,
,Astronaut Health,Astronaut medical selection during the shuttle era: 1981-2011,10.3357/ASEM.3968.2014,,No,Not original article,,,,,,,,,,,,,,,,,,,,,,,,,,,,,,,,,,,
,Astronaut Health,Establishment of exposure guidelines for lead in spacecraft drinking water,10.3357/asem.3853.2014,,No,Non human subjects ,,,,,,,,,,,,,,,,,,,,,,,,,,,,,,,,,,,
,Astronaut Health,Predicting response to preoperative chemotherapy agents by identifying drug action on modeled microRNA regulation networks,10.1371/journal.pone.0098140,,No,Non human subjects ,,,,,,,,,,,,,,,,,,,,,,,,,,,,,,,,,,,
,Astronaut Health,Personalized medicine in human space flight: using Omics based analyses to develop individualized countermeasures that enhance astronaut safety and performance,10.1007/s11306-013-0556-3,,No,Review ,,,,,,,,,,,,,,,,,,,,,,,,,,,,,,,,,,,
,Astronaut Health,Safe human exposure limits for airborne linear siloxanes during spaceflight,10.3109/08958378.2013.845629,,No,Review ,,,,,,,,,,,,,,,,,,,,,,,,,,,,,,,,,,,
,Astronaut Health,Computational simulation to understand vision changes during prolonged weightlessness,10.1109/EMBC.2013.6610445,,No,Non human subjects ,,,,,,,,,,,,,,,,,,,,,,,,,,,,,,,,,,,
,Astronaut Health,Mechanism of hypocoagulability in proton-irradiated ferrets,10.3109/09553002.2013.802394,,No,Non human subjects ,,,,,,,,,,,,,,,,,,,,,,,,,,,,,,,,,,,
,Astronaut Health,"Space flight calcium: implications for astronaut health, spacecraft operations, and Earth",10.3390/nu4122047,,No,Review ,,,,,,,,,,,,,,,,,,,,,,,,,,,,,,,,,,,
,Astronaut Health,Prediction of crew health effects from air samples taken aboard the International Space Station,10.3357/asem.3237.2012,,No,Non human subjects ,,,,,,,,,,,,,,,,,,,,,,,,,,,,,,,,,,,
,Astronaut Health,Weight loss in humans in space,10.3357/asem.2792.2011,2011-06-01,Yes,,No,246,246,No,No,No,No,Yes,No,None,Varying,Not available,physiological characterization,None,Unicentric,Yes,observational,retrospective,"students t test, ANOVA< simple and multiple linear regression, chi square test, logistic regression",No,No,No,No,Yes,No,Yes,No,No,Yes,Yes,No,No,No,,
,Astronaut Health,Cardiopulmonary resuscitation during spaceflight: examining the role of timing devices,10.3357/asem.2284.2011,,No,Non human subjects ,,,,,,,,,,,,,,,,,,,,,,,,,,,,,,,,,,,
,Astronaut Health,Spaceflight-induced bone loss: is there an osteoporosis risk?,10.1007/s11914-013-0136-5,,No,Review ,,,,,,,,,,,,,,,,,,,,,,,,,,,,,,,,,,,
,Astronaut Health,Executive function in rats is impaired by low (20 cGy) doses of 1 GeV/u (56)Fe particles,10.1667/rr2862.1,,No,Non human subjects ,,,,,,,,,,,,,,,,,,,,,,,,,,,,,,,,,,,
,Astronaut Health,Keeping the right time in space: importance of circadian clock and sleep for physiology and performance of astronauts,10.1186/2054-9369-1-23,,No,Review ,,,,,,,,,,,,,,,,,,,,,,,,,,,,,,,,,,,
,Astronaut Health,A simple spatial working memory and attention test on paired symbols shows developmental deficits in schizophrenia patients,10.1155/2013/130642,,No,Not space health,,,,,,,,,,,,,,,,,,,,,,,,,,,,,,,,,,,
,Astronaut Health,How safe is safe enough? Radiation risk for a human mission to Mars,10.1371/journal.pone.0074988,,No,Non human subjects ,,,,,,,,,,,,,,,,,,,,,,,,,,,,,,,,,,,
,Astronaut Health,Prediction of trabecular bone qualitative properties using scanning quantitative ultrasound,10.1016/j.actaastro.2012.08.032,,No,Non human subjects ,,,,,,,,,,,,,,,,,,,,,,,,,,,,,,,,,,,
,Astronaut Health,Muscle-specific substrate use during cycle exercise at 1 G: implications for astronaut muscle health,10.3357/asem.3440.2013,2013-08-01,Yes,,No,9,0,Yes,No,Yes,No,No,No,"NASA, NIH",2,No indication,physiological characterization,analog,Unicentric,No,experimental,prospective,"ANOVA, tukeys post hoc, paired t test",No,No,No,No,No,No,No,No,No,Yes,No,No,No,Yes,,
,Astronaut Health,Effect of aliskiren on postdischarge mortality and heart failure readmissions among patients hospitalized for heart failure: the ASTRONAUT randomized trial,10.1001/jama.2013.1954,,No,Not space health,,,,,,,,,,,,,,,,,,,,,,,,,,,,,,,,,,,
,Astronaut Health,Sex differences in blood pressure control during 6� head-down tilt bed rest,10.1152/ajpheart.00391.2012,2013-04-15,Yes,,No,30,0,No,No,Yes,No,No,No,NASA,2,No indication,physiological characterization,longitudinal repeated measuressimulation facility,Unicentric,No,experimental,prospective,"separate mixed effects linear regression models, mixed modelling analysis ",No,No,No,No,No,No,No,No,No,No,Yes,No,No,No,,
,Astronaut Health,[Space flight/bedrest immobilization and bone. In-flight exercise device to support a health of astronauts],23187082,,No,Review,,,,,,,,,,,,,,,,,,,,,,,,,,,,,,,,,,,
,Astronaut Health,The microbiome: the forgotten organ of the astronaut's body--probiotics beyond terrestrial limits,10.2217/fmb.12.82,,No,Non human subjects ,,,,,,,,,,,,,,,,,,,,,,,,,,,,,,,,,,,
,Astronaut Health,Medical policy development for human spaceflight at NASA: an evolution,10.3357/asem.3103.2011,,No,Review,,,,,,,,,,,,,,,,,,,,,,,,,,,,,,,,,,,
,Astronaut Health,Genetic background and lymphocyte populations after total-body exposure to iron ion radiation,10.3109/09553002.2010.518203,,No,Non human subjects ,,,,,,,,,,,,,,,,,,,,,,,,,,,,,,,,,,,
,Astronaut Health,Bioastronautics: the influence of microgravity on astronaut health,10.1089/ast.2009.0415,,No,Review ,,,,,,,,,,,,,,,,,,,,,,,,,,,,,,,,,,,
,Astronaut Health,Risk of herniated nucleus pulposus among U.S. astronauts,10.3357/asem.2427.2010,,No ,Review,,,,,,,,,,,,,,,,,,,,,,,,,,,,,,,,,,,
,Astronaut Health,Status of cardiovascular issues related to space flight: Implications for future research directions,10.1016/j.resp.2009.04.010,,No,Review ,,,,,,,,,,,,,,,,,,,,,,,,,,,,,,,,,,,
,Astronaut Health,STDAS: sensing task and data aggregation scheduling for astronaut health monitoring using wireless mesh networks,10.1109/IEMBS.2008.4649272,,No,Non human subjects ,,,,,,,,,,,,,,,,,,,,,,,,,,,,,,,,,,,
,Astronaut Health,Accepting space radiation risks,10.1007/s00411-010-0286-0,,No,Review ,,,,,,,,,,,,,,,,,,,,,,,,,,,,,,,,,,,
,Astronaut Health,Ionizing Radiation and Bone Loss: Space Exploration and Clinical Therapy Applications,10.1007/s12018-011-9092-8,,No,Review ,,,,,,,,,,,,,,,,,,,,,,,,,,,,,,,,,,,
,Astronaut Health,"The effect of anatomical modeling on space radiation dose estimates: a comparison of doses for NASA phantoms and the 5th, 50th, and 95th percentile male and female astronauts",10.1088/0031-9155/56/6/010,,No,Non human subjects ,,,,,,,,,,,,,,,,,,,,,,,,,,,,,,,,,,,
,Astronaut Health,Space toxicology: protecting human health during space operations,10.1177/1091581810386389,,No,Review ,,,,,,,,,,,,,,,,,,,,,,,,,,,,,,,,,,,
,Astronaut Health,Mortality among U.S. astronauts: 1980-2009,10.3357/asem.2847.2010,2010-11-01,Yes,,No,321,321,No,No,No,No,Yes,No,None,Varying,Open access,physiological characterization,longitudinal,Multicentric,Yes,observational,retrospective,None,No,No,No,No,No,No,No,No,No,No,No,No,No,No,,
,Astronaut Health,Mouse plantar flexor muscle size and strength after inactivity and training,10.3357/asem.2707.2010,,No,Non human subjects,,,,,,,,,,,,,,,,,,,,,,,,,,,,,,,,,,,
,Astronaut Health,Seeking care as a system,20543236,,No,Not space health,,,,,,,,,,,,,,,,,,,,,,,,,,,,,,,,,,,
,Astronaut Health,The ecobiopolitics of space biomedicine,10.1080/01459741003715409,,No,Review,,,,,,,,,,,,,,,,,,,,,,,,,,,,,,,,,,,
,Astronaut Health,Perspective: PhD scientists completing medical school in two years: looking at the Miami PhD-to-MD program alumni twenty years later,10.1097/ACM.0b013e3181d296da,,No,Not space health,,,,,,,,,,,,,,,,,,,,,,,,,,,,,,,,,,,
,Astronaut Health,The Martian chronicles: remotely guided diagnosis and treatment in the Arctic Circle,10.1007/s00464-010-0917-1,,No,Non human subjects,,,,,,,,,,,,,,,,,,,,,,,,,,,,,,,,,,,
,Astronaut Health,NASA study of cataract in astronauts (NASCA). Report 1: Cross-sectional study of the relationship of exposure to space radiation and risk of lens opacity,10.1667/RR1580.1,2009-07-01,Yes,,No,418,171,No,No,Yes,No,No,No,NASA,60,No indication,characterization of spaceflight physiological effects,longitudinal cohort cross-sectional,Unicentric,No,observational,retrospective,regression analysis,No,No,No,No,No,No,No,No,No,No,Yes,No,No,No,,
,Astronaut Health,Diagnostic ultrasound at MACH 20: retroperitoneal and pelvic imaging in space,10.1016/j.ultrasmedbio.2009.01.002,,No,Non human subjects,,,,,,,,,,,,,,,,,,,,,,,,,,,,,,,,,,,
,Astronaut Health,Severe traumatic injury during long duration spaceflight: Light years beyond ATLS,10.1186/1752-2897-3-4,,No,Non human subjects,,,,,,,,,,,,,,,,,,,,,,,,,,,,,,,,,,,
,Astronaut Health,Radiation dosimetry onboard the International Space Station ISS,10.1016/j.zemedi.2008.06.014,,No,Non human subjects,,,,,,,,,,,,,,,,,,,,,,,,,,,,,,,,,,,
,Astronaut Health,Considerations for non-invasive in-flight monitoring of astronaut immune status with potential use of MEMS and NEMS devices,10.1016/j.lfs.2006.04.007,,No,Review ,,,,,,,,,,,,,,,,,,,,,,,,,,,,,,,,,,,
,Astronaut Health,Development as adaptation: a paradigm for gravitational and space biology,10.1016/s1569-2574(05)10007-0,,No,Review ,,,,,,,,,,,,,,,,,,,,,,,,,,,,,,,,,,,
,Astronaut Health,Cardiac health for astronauts: coronary calcification scores and CRP as criteria for selection and retention,16676648,,No,Review ,,,,,,,,,,,,,,,,,,,,,,,,,,,,,,,,,,,
,Astronaut Health,Stability of chromosome aberrations in the blood lymphocytes of astronauts measured after space flight by FISH chromosome painting,10.1667/rr3323.1,2005-10-01,Yes,,No,5,5,No,No,No,No,No,No,None,60,No indication,genetic adaptation to space,None,Unicentric,No,observational,prospective,Poisson statistics,No,No,No,No,No,No,No,No,No,No,No,No,No,No,,
,Astronaut Health,Cardiac health for astronauts: current selection standards and their limitations,16018343,,No,Review ,,,,,,,,,,,,,,,,,,,,,,,,,,,,,,,,,,,
,Astronaut Health,Meditations on the new space vision: the Moon as a stepping stone to Mars,10.1016/j.actaastro.2005.03.024,,No,Review ,,,,,,,,,,,,,,,,,,,,,,,,,,,,,,,,,,,
,Astronaut Health,"Circadian rhythms, sleep, and performance in space",15943202,,No,Review ,,,,,,,,,,,,,,,,,,,,,,,,,,,,,,,,,,,
,Astronaut Health,An operational approach to long-duration mission behavioral health and performance factors,15943194,,No,Review ,,,,,,,,,,,,,,,,,,,,,,,,,,,,,,,,,,,
,Astronaut Health,Informatics-based medical procedure assistance during space missions,PMC2577395,,No,Non human subjects,,,,,,,,,,,,,,,,,,,,,,,,,,,,,,,,,,,
,Astronaut Health,Autonomic neural control and implications for remote medical monitoring in space,18372692,,No,Review ,,,,,,,,,,,,,,,,,,,,,,,,,,,,,,,,,,,
,Astronaut Health,Diabetes: an investor's perspective,10.1177/193229680800200220,,No,Not space health,,,,,,,,,,,,,,,,,,,,,,,,,,,,,,,,,,,
,Astronaut Health,Evaluation of external cardiac massage performance during hypogravity simulation,10.1109/IEMBS.2006.259444,,No ,No full text,,,,,,,,,,,,,,,,,,,,,,,,,,,,,,,,,,,
,Astronaut Health,Converging indicators for assessing individual differences in adaptation to extreme environments,17547321,,No,Review ,,,,,,,,,,,,,,,,,,,,,,,,,,,,,,,,,,,
,Astronaut Health,Breast cancer and spaceflight: risk and management,17511296,,No,Review ,,,,,,,,,,,,,,,,,,,,,,,,,,,,,,,,,,,
,Astronaut Health,Renal stone formation among astronauts,17511294,,No ,No full text,,,,,,,,,,,,,,,,,,,,,,,,,,,,,,,,,,,
,Astronaut Health,Development of practical and effective hybrid exercise for use in weightless environment,10.1109/IEMBS.2004.1404185,2004-01-01,Yes,,No,5,0,Yes,No,No,No,No,No,Kurumae University Departments of Medicine and Orthopedics,8,No indication,evaluating countermeasures,None,Unicentric,No,observational,prospective,None,No,No,No,No,No,No,No,No,No,No,No,No,No,No,,
,Astronaut Health,Energy expenditure while performing gymnastic-like motion in spacelab during spaceflight: case study,10.1139/h06-039,2006-10-01,Yes,,Yes,2,1,No,No,No,No,No,No,None,Not listed,No indication,analyzing effectiveness of cosmic exercise,None,Multicentric,No,observational,prospective,None,No,No,No,No,No,No,No,No,No,No,No,No,No,No,,
,Astronaut Health,Medical qualification of a commercial spaceflight participant: not your average astronaut,16708526,2006-05-01,Yes,,Yes,1,0,No,No,No,No,Yes,No,None,1,No indication,assessment for commercial space traveller ,None,Unicentric,No,observational,prospective,None,No,No,No,No,No,No,No,No,No,No,No,No,No,No,,
,Astronaut Health,"The minicog rapid assessment battery: developing a ""blood pressure cuff for the mind""",15943212,,No,Non human subjects,,,,,,,,,,,,,,,,,,,,,,,,,,,,,,,,,,,
,Astronaut Health,Extravehicular mobility unit training and astronaut injuries,PMID - 15892545,2005-06-01,No,No full text,,,,,,,,,,,,,,,,,,,,,,,,,,,,,,,,,,,
,Astronaut Health,Behavioral health: integrating research and application in support of exploration missions,15943189,,No,Review ,,,,,,,,,,,,,,,,,,,,,,,,,,,,,,,,,,,
,Astronaut Health,Changes in monocyte functions of astronauts,10.1016/j.bbi.2004.12.006,2005-11-01,Yes,,No,34,25,No,No,Yes,No,No,No,NASA,1,No indication,characterizing physiological response,multiple studies,Multicentric,No,experimental,prospective,"ANOVA, Bonferroni correction, t test",No,No,No,No,No,No,No,No,No,Yes,No,No,No,Yes,,
,Astronaut Health,Thoracic sonography for pneumothorax: the clinical evaluation of an operational space medicine spin-off,10.1016/j.actaastro.2005.01.008,,No,Review ,,,,,,,,,,,,,,,,,,,,,,,,,,,,,,,,,,,
,Astronaut Health,Spatial factors and muscle spindle input influence the generation of neuromuscular responses to stimulation of the human foot,10.1016/j.actaastro.2005.01.006,2005-05-01,Yes,,No,20,0,No,No,No,No,Yes,No,None,Not listed,No indication,characterizing physiological response for developing countermeasure,multiple conditions,Unicentric,No,experimental,prospective,"repeated measures, ANOVA, Tukeys post hoc",No,No,No,No,No,No,No,No,No,Yes,No,No,Yes,Yes,,
,Astronaut Health,Increasing student learning through space life sciences education,10.1016/j.actaastro.2005.01.003,,No,Not space health,,,,,,,,,,,,,,,,,,,,,,,,,,,,,,,,,,,
,Astronaut Health,The implementation of game in a 20-day head-down tilting bed rest experiment upon mood status and neurotic levels of rest subjects,10.1016/j.actaastro.2004.04.013,2004-12-01,Yes,,No,12,0,No,No,No,No,Yes,No,None,1,No indication,characterizing behavioural response,longitudinal simulation,Unicentric,No,experimental,prospective,None,No,No,No,No,No,No,No,No,No,No,No,No,No,No,,
,Astronaut Health,Study of methanogenesis during bioutilization of plant residuals,10.1016/j.actaastro.2004.05.077,,No,Non human subjects,,,,,,,,,,,,,,,,,,,,,,,,,,,,,,,,,,,
,Astronaut Health,Life science research in space brings health on Earth,10.1016/j.actaastro.2004.01.023,,No,Non human subjects,,,,,,,,,,,,,,,,,,,,,,,,,,,,,,,,,,,
,Astronaut Health,Interplanetary crew dose estimates for worst case solar particle events based on historical data for the Carrington flare of 1859,10.1016/j.actaastro.2005.01.024,,No,Non human subjects,,,,,,,,,,,,,,,,,,,,,,,,,,,,,,,,,,,
,Astronaut Health,Engaging space: extraterrestrial architecture and the human psyche,10.1016/j.actaastro.2005.01.026,,No,Non human subjects,,,,,,,,,,,,,,,,,,,,,,,,,,,,,,,,,,,
,Astronaut Health,Evolution of the Behavioral Sciences Branch of the Space Medicine and Health Care Systems Office at the Johnson Space Center,15943192,,No,Review ,,,,,,,,,,,,,,,,,,,,,,,,,,,,,,,,,,,
,Astronaut Health,Behavioral health: the propaedeutic requirement,15943190,,No,Review ,,,,,,,,,,,,,,,,,,,,,,,,,,,,,,,,,,,
,Astronaut Health,Deep space environments for human exploration,10.1016/j.asr.2003.10.052,,No,Non human subjects,,,,,,,,,,,,,,,,,,,,,,,,,,,,,,,,,,,
,Astronaut Health,Dual-frequency ultrasound for detecting and sizing bubbles,10.1016/j.actaastro.2005.01.032,,No,Non human subjects,,,,,,,,,,,,,,,,,,,,,,,,,,,,,,,,,,,
,Astronaut Health,Operational behavioral health and performance resources for international space station crews and families,15943193,,No,Non human subjects,,,,,,,,,,,,,,,,,,,,,,,,,,,,,,,,,,,
,Astronaut Health,Long-term personality data collection in support of spaceflight and analogue research,15943204,,No,Non human subjects,,,,,,,,,,,,,,,,,,,,,,,,,,,,,,,,,,,
,Astronaut Health,Neurovestibular symptoms following space flight,14757912,2003-05-13,Yes,,No,236,236,No,No,No,No,Yes,No,None,Varying,No indication,characterizing physiological response,longitudinal ,Multicentric,Yes,observational,retrospective,"Chi squares, p values, fishers exact test",No,No,No,No,No,No,Yes,Yes,No,No,No,No,No,Yes,,
,Astronaut Health,Review of NASA's Longitudinal Study of Astronaut Health,10.17226/10903,,No,Review ,,,,,,,,,,,,,,,,,,,,,,,,,,,,,,,,,,,
,Astronaut Health,Wearable and implantable monitoring systems: 10 years experience at University of Ulster,15718647,,No,Review ,,,,,,,,,,,,,,,,,,,,,,,,,,,,,,,,,,,
,Astronaut Health,[Establishment of a mobile intensive care unit],15461832,,No,Non human subjects ,,,,,,,,,,,,,,,,,,,,,,,,,,,,,,,,,,,
,Astronaut Health,Astronaut EVA exposure estimates from CAD model spacesuit geometry,10.1269/jrr.45.1,,No,Non human subjects ,,,,,,,,,,,,,,,,,,,,,,,,,,,,,,,,,,,
,Astronaut Health,Microbial utilisation of natural organic wastes,10.1016/s0094-5765(03)00046-8,,No,Not space health,,,,,,,,,,,,,,,,,,,,,,,,,,,,,,,,,,,
,Astronaut Health,[Measure on medical care and rescue for the first Chinese astronaut during manned space flight],14659050,,No,Not space health,,,,,,,,,,,,,,,,,,,,,,,,,,,,,,,,,,,
,Astronaut Health,Some approaches to medical support for Martian expedition,10.1016/s0094-5765(03)80004-8,,No,Non human subjects ,,,,,,,,,,,,,,,,,,,,,,,,,,,,,,,,,,,
,Astronaut Health,"Physiology, medicine, long-duration space flight and the NSBRI",10.1016/s0094-5765(03)80001-2,,No,Non human subjects ,,,,,,,,,,,,,,,,,,,,,,,,,,,,,,,,,,,
,Astronaut Health,"""Escape"" velocity",14503489,,No,No full text,,,,,,,,,,,,,,,,,,,,,,,,,,,,,,,,,,,
,Astronaut Health,Spaceflight bioreactor studies of cells and tissues,10.1016/s1569-2574(02)08019-x,,No,Review ,,,,,,,,,,,,,,,,,,,,,,,,,,,,,,,,,,,
,Astronaut Health,MArs Neutron Energy Spectrometer (MANES): an instrument for the Mars 2003 Lander,10.1016/s0094-5765(02)00181-9,,No,Non human subjects ,,,,,,,,,,,,,,,,,,,,,,,,,,,,,,,,,,,
,Astronaut Health,Nutritional concerns and possible countermeasures to nutritional issues related to space flight,10.1007/s00394-003-0392-8,,No,Review ,,,,,,,,,,,,,,,,,,,,,,,,,,,,,,,,,,,
,Astronaut Health,Solar particle event organ doses and dose equivalents for interplanetary crews: variations due to body size,10.1016/s0273-1177(02)00166-7,,No,Non human subjects,,,,,,,,,,,,,,,,,,,,,,,,,,,,,,,,,,,
,Astronaut Health,A comparison of quality factors and weighting factors for characterizing astronaut radiation exposures,10.1016/s0273-1177(02)00161-8,,No,Non human subjects ,,,,,,,,,,,,,,,,,,,,,,,,,,,,,,,,,,,
,Astronaut Health,High-energy neutron spectroscopy with thick silicon detectors,10.1667/0033-7587(2003)159[0154:henswt]2.0.co;2,,No,Non human subjects ,,,,,,,,,,,,,,,,,,,,,,,,,,,,,,,,,,,
,Astronaut Health,[Safety analysis for astronaut and the personal protective equipment],12434807,,No,Non human subjects ,,,,,,,,,,,,,,,,,,,,,,,,,,,,,,,,,,,
,Astronaut Health,[On physique of astronauts as viewed from the point of Traditional Chinese Medicine],12222578,,No,Review ,,,,,,,,,,,,,,,,,,,,,,,,,,,,,,,,,,,
,Astronaut Health,Locomotion in simulated microgravity: gravity replacement loads,12137096,,No,No full text,,,,,,,,,,,,,,,,,,,,,,,,,,,,,,,,,,,
,Astronaut Health,A brief history of aerospace dentistry,12125697,,No,Review ,,,,,,,,,,,,,,,,,,,,,,,,,,,,,,,,,,,
,Astronaut Health,Invited review: gender issues related to spaceflight: a NASA perspective,10.1152/jappl.2001.91.5.2374,,No,Review ,,,,,,,,,,,,,,,,,,,,,,,,,,,,,,,,,,,
,Astronaut Health,Space radiation and cataracts in astronauts,10.1667/0033-7587(2001)156[0460:sracia]2.0.co;2,2001-11-01,Yes,,No,295,295,No,No,No,No,Yes,No,None,Varying,No indication,charactierzing physiological characteristics,longitudinal,Unicentric,Yes,observational,retrospective,"Kaplan Meier, green woods formula",Yes,No,No,No,No,No,No,No,No,No,No,No,No,Yes,,
,Astronaut Health,System identification of dynamic closed-loop control of total peripheral resistance by arterial and cardiopulmonary baroreceptors,10.1016/s0094-5765(01)00095-9,,No,Non human subjects ,,,,,,,,,,,,,,,,,,,,,,,,,,,,,,,,,,,
,Astronaut Health,Changes in mood status and neurotic levels during a 20-day bed rest,10.1016/s0094-5765(01)00189-8,2002-04-01,Yes,,No,9,0,No,No,No,No,Yes,No,None,1,No indication,characterizing behavioural response,longitudinal study,Unicentric,No,experimental,prospective,regression,No,No,No,No,No,No,No,No,No,No,Yes,No,No,No,,
,Astronaut Health,Psychosocial issues in long-term space flight: overview,11865866,,No,Review ,,,,,,,,,,,,,,,,,,,,,,,,,,,,,,,,,,,
,Astronaut Health,Response of silicon-based linear energy transfer spectrometers: implication for radiation risk assessment in space flights,10.1016/s0168-9002(01)00285-6,,No,Non human subjects ,,,,,,,,,,,,,,,,,,,,,,,,,,,,,,,,,,,
,Astronaut Health,Validation of the galactic cosmic ray and geomagnetic transmission models,10.1016/s1350-4487(00)00166-9,,No,Non human subjects ,,,,,,,,,,,,,,,,,,,,,,,,,,,,,,,,,,,
,Astronaut Health,James P. Bagian on patient safety initiatives. Interview by Deborah Mears,11813529,,No,Commentary,,,,,,,,,,,,,,,,,,,,,,,,,,,,,,,,,,,
,Astronaut Health,Comparison of chromosome aberration frequencies in pre- and post-flight astronaut lymphocytes irradiated in vitro with gamma rays,11776983,,No,No full text,,,,,,,,,,,,,,,,,,,,,,,,,,,,,,,,,,,
,Astronaut Health,"Once we know all the radiobiology we need to know, how can we use it to predict space radiation risks and achieve fame and fortune?",11770537,,No,Review ,,,,,,,,,,,,,,,,,,,,,,,,,,,,,,,,,,,
,Astronaut Health,Medicine in long duration space exploration: the role of virtual reality and broad bandwidth telecommunications networks,10.1016/s0094-5765(01)00118-7,,No,Non human subjects ,,,,,,,,,,,,,,,,,,,,,,,,,,,,,,,,,,,
,Astronaut Health,Does the endolymph pass through the base of the cupula?,10.1016/s0094-5765(01)00112-6,,No,Non human subjects ,,,,,,,,,,,,,,,,,,,,,,,,,,,,,,,,,,,
,Astronaut Health,"Radiation transport modeling and assessment to better predict radiation exposure, dose, and toxicological effects to human organs on long duration space flights",10.1016/s0094-5765(01)00108-4,,No,Non human subjects ,,,,,,,,,,,,,,,,,,,,,,,,,,,,,,,,,,,
,Astronaut Health,Issues in deep space radiation protection,10.1016/s0094-5765(01)00107-2,,No,Review ,,,,,,,,,,,,,,,,,,,,,,,,,,,,,,,,,,,
,Astronaut Health,Critical issues in connection with human planetary missions: protection of and from the environment,10.1016/s0094-5765(01)00106-0,,No,Non human subjects ,,,,,,,,,,,,,,,,,,,,,,,,,,,,,,,,,,,
,Rare Disease,Guillain Barre Syndrome,30335287,,No,Review ,,,,,,,,,,,,,,,,,,,,,,,,,,,,,,,,,,,
,Rare Disease,Diagnosis for Wilson disease: this disease may not be a rare disease,10.1007/s00535-020-01752-1,,No,Editorial,,,,,,,,,,,,,,,,,,,,,,,,,,,,,,,,,,,
,Rare Disease,Lung Cancer,29493979,,No,Review ,,,,,,,,,,,,,,,,,,,,,,,,,,,,,,,,,,,
,Rare Disease,Propensity Score Methods in Rare Disease: A Demonstration Using Observational Data in Systemic Lupus Erythematosus,10.3899/jrheum.200254,,No,Review ,,,,,,,,,,,,,,,,,,,,,,,,,,,,,,,,,,,
,Rare Disease,Biomarkers in Rare Diseases,,,No,Editorial,,,,,,,,,,,,,,,,,,,,,,,,,,,,,,,,,,,
,Rare Disease,Rhinocerebral Mucormycosis,32644714,,No,Review ,,,,,,,,,,,,,,,,,,,,,,,,,,,,,,,,,,,
,Rare Disease,Bronchiolitis Obliterans,28722895,,No,Review ,,,,,,,,,,,,,,,,,,,,,,,,,,,,,,,,,,,
,Rare Disease,Cell preservation methods and its application to studying rare disease,10.1016/j.mcp.2021.101694,,No,Review ,,,,,,,,,,,,,,,,,,,,,,,,,,,,,,,,,,,
,Rare Disease,Cutaneous Tuberculosis,29489274,,No,Review ,,,,,,,,,,,,,,,,,,,,,,,,,,,,,,,,,,,
,Rare Disease,Idiopathic Pulmonary Hemosiderosis,32644388,,No,Review ,,,,,,,,,,,,,,,,,,,,,,,,,,,,,,,,,,,
,Rare Disease,Expanded access: opening doors to personalized medicine for rare disease patients and patients with neurodegenerative diseases,,,No,Review ,,,,,,,,,,,,,,,,,,,,,,,,,,,,,,,,,,,
,Rare Disease,What is a rare disease in animal paleopathology?,10.1016/j.ijpp.2021.02.001,,No,Non human subjects,,,,,,,,,,,,,,,,,,,,,,,,,,,,,,,,,,,
,Rare Disease,Pure Red Cell Aplasia,31751023,,No,Review,,,,,,,,,,,,,,,,,,,,,,,,,,,,,,,,,,,
,Rare Disease,A rare disease and education: Neurofibromatosis type 1 decreases educational attainment,10.1111/cge.13907,2021-01-12,Yes,,No,17462,1408,Yes,Yes,No,No,No,No,"Cancer Foundation Finland and Turku University Hospital, European Union within the framework of the Third Health Programme ",Varying,Upon request,characterizing rare disease and educational attainment,longitudinal,Multicentric,Yes,observational,retrospective,Cox proportional hazards model,No,No,No,No,No,No,No,No,No,No,No,No,No,Yes,,
,Rare Disease,Cornelia de Lange Syndrome,31751023,,No,Review,,,,,,,,,,,,,,,,,,,,,,,,,,,,,,,,,,,
,Rare Disease,Rare disease awareness and perspectives of physicians in China: a questionnaire-based study,10.1186/s13023-021-01788-3,,No,Non human subjects,,,,,,,,,,,,,,,,,,,,,,,,,,,,,,,,,,,
,Rare Disease,Accelerating Rare Disease Drug Development: Lessons Learned from Muscular Dystrophy Patient Advocacy Groups,10.1007/s43441-020-00221-4,,No,Review,,,,,,,,,,,,,,,,,,,,,,,,,,,,,,,,,,,
,Rare Disease,Pulmonary veno-occlusive disease in childhood-a rare disease not to be missed,10.21037/cdt-20-320,,No,Review,,,,,,,,,,,,,,,,,,,,,,,,,,,,,,,,,,,
,Rare Disease,A state-based approach to genomics for rare disease and population screening,10.1038/s41436-020-01034-4,2021-10-01,Yes,,No,5755,386,Yes,No,No,No,No,No,"UAB Center for Clinical and Translational Science, State of Alabama",Not listed,Open access,testing database efficacy at diagnosis,characterization,Multicentric,Yes,experimental,retrospective,None,No,No,No,No,No,No,No,No,No,No,No,No,No,No,,
,Rare Disease,Rare disease day and Ophthalmology,10.5935/0004-2749.202100106,,No,Review,,,,,,,,,,,,,,,,,,,,,,,,,,,,,,,,,,,
,Rare Disease,Splicing in the Diagnosis of Rare Disease: Advances and Challenges,10.3389/fgene.2021.689892,,No,Review,,,,,,,,,,,,,,,,,,,,,,,,,,,,,,,,,,,
,Rare Disease,The clinical spectrum of SARS-CoV-2 infection in Gaucher disease: Effect of both a pandemic and a rare disease that disrupts the immune system,10.1016/j.ymgme.2021.08.004,,No,Review,,,,,,,,,,,,,,,,,,,,,,,,,,,,,,,,,,,
,Rare Disease,Systemic Sclerosis Associated Interstitial Lung Disease and Nintedanib: A Rare Disease and a Promising Drug,10.7759/cureus.16404,,No,Review,,,,,,,,,,,,,,,,,,,,,,,,,,,,,,,,,,,
,Rare Disease,Thundering hoofbeats and dazzling zebras: A model integrating current rare disease perspectives in paleopathology,10.1016/j.ijpp.2021.04.010,,No,Review,,,,,,,,,,,,,,,,,,,,,,,,,,,,,,,,,,,
,Rare Disease,Tumoral calcinosis: a rare disease,33899204,,No,No full text,,,,,,,,,,,,,,,,,,,,,,,,,,,,,,,,,,,
,Rare Disease,Perspectives of the European Society of Endocrinology (ESE) and the European Society of Paediatric Endocrinology (ESPE) on rare endocrine disease,10.1007/s12020-021-02652-x,,No,Review,,,,,,,,,,,,,,,,,,,,,,,,,,,,,,,,,,,
,Rare Disease,A critical review of the anthropological and paleopathological literature on osteopetrosis as an ancient rare disease (ARD),10.1016/j.ijpp.2021.05.006,,No,Review,,,,,,,,,,,,,,,,,,,,,,,,,,,,,,,,,,,
,Rare Disease,Acrodynia,32644540,,No,Review,,,,,,,,,,,,,,,,,,,,,,,,,,,,,,,,,,,
,Rare Disease,Caenorhabditis elegans for rare disease modeling and drug discovery: strategies and strengths,10.1242/dmm.049010,,No,Non human subjects,,,,,,,,,,,,,,,,,,,,,,,,,,,,,,,,,,,
,Rare Disease,Scientific evidence based rare disease research discovery with research funding data in knowledge graph,10.1186/s13023-021-02120-9,,No,Non human subjects,,,,,,,,,,,,,,,,,,,,,,,,,,,,,,,,,,,
,Rare Disease,Expanding Approved Patient Populations for Rare Disease Treatment Using In Vitro Data,10.1002/cpt.2414,,No,Review,,,,,,,,,,,,,,,,,,,,,,,,,,,,,,,,,,,
,Rare Disease,Aniridia,30844160,,No,Review,,,,,,,,,,,,,,,,,,,,,,,,,,,,,,,,,,,
,Rare Disease,Diagnostic issues faced by a rare disease healthcare network during Covid-19 outbreak: data from the Campania Rare Disease Registry,10.1093/pubmed/fdab137,,No,Non human subjects,,,,,,,,,,,,,,,,,,,,,,,,,,,,,,,,,,,
,Rare Disease,Recognizing those who deal with rare disease every day,10.1016/j.ajhg.2021.01.005,,No,Editorial,,,,,,,,,,,,,,,,,,,,,,,,,,,,,,,,,,,
,Rare Disease,Emotional experience of the diagnostic process of a rare disease and the perception of support systems: A scoping review,10.1111/jocn.15922,,No,Review,,,,,,,,,,,,,,,,,,,,,,,,,,,,,,,,,,,
,Rare Disease,"An Overview of Benefits and Challenges of Rare Disease Biobanking in Africa, Focusing on South Africa",10.1089/bio.2020.0108,,No,Review,,,,,,,,,,,,,,,,,,,,,,,,,,,,,,,,,,,
,Rare Disease,Rare disease + lots of sequencing = mechanism?,10.1182/blood.2020010384,,No,Comment,,,,,,,,,,,,,,,,,,,,,,,,,,,,,,,,,,,
,Rare Disease,Drafting a blueprint for the design of a rare disease ecosystem in Slovenia: Identifying salient opportunities and outlining policy recommendations,10.7189/jogh.11.03064,,No,Review,,,,,,,,,,,,,,,,,,,,,,,,,,,,,,,,,,,
,Rare Disease,Pseudomyxoma pleurii: unusual location of a rare disease,10.1016/j.radcr.2020.11.016,2021-01-16,Yes,,Yes,1,1,No,No,No,No,Yes,No,None,Not listed,No indication,diagnosis + treatment,None,Unicentric,No,observational,retrospective,None,No,No,No,No,No,No,No,No,No,No,No,No,No,No,,
,Rare Disease,View from inside: Rare diseases in the times of COVID19,10.1002/jimd.12334,,No,Editorial,,,,,,,,,,,,,,,,,,,,,,,,,,,,,,,,,,,
,Rare Disease,Sinonasal mucosal melanoma: treatment strategies and survival rates for a rare disease entity : A single center experience and review of literature,10.1007/s00508-021-01847-6,,No,Review,,,,,,,,,,,,,,,,,,,,,,,,,,,,,,,,,,,
,Rare Disease,Rethinking rare disease: longevity-enhancing drug targets through X-linked aneuploidy,10.1016/j.tig.2021.10.006,,No,Forum ,,,,,,,,,,,,,,,,,,,,,,,,,,,,,,,,,,,
,Rare Disease,"Using four decades of FDA orphan drug designations to describe trends in rare disease drug development: substantial growth seen in development of drugs for rare oncologic, neurologic, and pediatric-onset diseases",10.1186/s13023-021-01901-6,,No,Non human subjects,,,,,,,,,,,,,,,,,,,,,,,,,,,,,,,,,,,
,Rare Disease,Flank pain and gross hematuria: an uncommon presentation of a rare disease: Answers,10.1007/s00467-020-04900-0,,No,Clinical quiz ,,,,,,,,,,,,,,,,,,,,,,,,,,,,,,,,,,,
,Rare Disease,Flank pain and gross hematuria: an uncommon presentation of a rare disease: Questions,10.1007/s00467-020-04889-6,,No,Clinical quiz ,,,,,,,,,,,,,,,,,,,,,,,,,,,,,,,,,,,
,Rare Disease,Lymphangiomatosis - very rare disease of the lymphatic vessels,34275313,,No,Non human subjects,,,,,,,,,,,,,,,,,,,,,,,,,,,,,,,,,,,
,Rare Disease,Alveolar Proteinosis,30725900,,No,Review,,,,,,,,,,,,,,,,,,,,,,,,,,,,,,,,,,,
,Rare Disease,The LORIS MyeliNeuroGene rare disease database for natural history studies and clinical trial readiness,10.1186/s13023-021-01953-8,,No,Non human subjects,,,,,,,,,,,,,,,,,,,,,,,,,,,,,,,,,,,
,Rare Disease,Endomyocardial Fibrosis,30020665,,No,Review,,,,,,,,,,,,,,,,,,,,,,,,,,,,,,,,,,,
,Rare Disease,Effective provider-patient communication of a rare disease diagnosis: A qualitative study of people diagnosed with schwannomatosis,10.1016/j.pec.2020.09.029,2021-04-01,Yes,,No,18,18,Yes,Yes,No,No,No,No,"Children�s Tumor Foundation,Department of Veterans Affairs Office of Academic Affiliations Advanced Fellowship Program in Health Services Research, the Center for Healthcare Organization and Implementation Research (CHOIR), and the Edith Nourse Rogers Memorial Veterans Hospital. ",9,No indication,education and support for RD patients,semi structured interviews,Multicentric,Yes,observational,prospective,inductive thematic analysis,No,No,No,No,No,No,No,No,No,No,No,No,No,No,,
,Rare Disease,[The utility of whole genome sequencing in rare disease diagnostics],33973225,,No,Review,,,,,,,,,,,,,,,,,,,,,,,,,,,,,,,,,,,
,Rare Disease,Essential list of medicinal products for rare diseases: recommendations from the IRDiRC Rare Disease Treatment Access Working Group,10.1186/s13023-021-01923-0,,No,Non human subjects,,,,,,,,,,,,,,,,,,,,,,,,,,,,,,,,,,,
,Rare Disease,A questionnaire-based study to comprehensively assess the status quo of rare disease patients and care-givers in China,10.1186/s13023-021-01954-7,2021-07-22,Yes,,No,1959,340,Yes,Yes,No,No,No,No,"National Natural Science Foundation of China, Military Medical Science and Technology Youth Cultivation ProgramNatural Science Foundation of Guangdong ProvinceScience and Technology Planning Project of GuangzhouState Key Lab of Respiratory Disease, Guangzhou Medical University , Ministry of Education China",3,Not available,"questionnaire on diagnosis, treatment access, financial burden, views on patients organizations etc ",None,Multicentric,Yes,observational,prospective, linear model ,No,No,No,No,No,No,No,No,No,No,No,No,No,Yes,,
,,,,,,,,,,,,,,,,,,,,,,,,,,,,,,,,,,,,,,,,,
,Rare Disease,Genetic Modifiers and Rare Mendelian Disease,10.3390/genes11030239,,No,Review,,,,,,,,,,,,,,,,,,,,,,,,,,,,,,,,,,,
,Rare Disease,Alpha-1 Antitrypsin Deficiency: a Rare Disease?,10.1007/s11882-020-00942-4,,No,Review,,,,,,,,,,,,,,,,,,,,,,,,,,,,,,,,,,,
,Rare Disease,Expediting rare disease diagnosis: a call to bridge the gap between clinical and functional genomics,10.1186/s10020-020-00244-5,,No,Review,,,,,,,,,,,,,,,,,,,,,,,,,,,,,,,,,,,
,Rare Disease,MCT8 Deficiency: The Road to Therapies for a Rare Disease,10.3389/fnins.2020.00380,,No,Review,,,,,,,,,,,,,,,,,,,,,,,,,,,,,,,,,,,
,Rare Disease,Rare disease in Malaysia: Challenges and solutions,10.1371/journal.pone.0230850,,No,Non human subjects,,,,,,,,,,,,,,,,,,,,,,,,,,,,,,,,,,,
,Rare Disease,Is gastric cancer becoming a rare disease? A global assessment of predicted incidence trends to 2035,10.1136/gutjnl-2019-320234,,No,Not rare disease,,,,,,,,,,,,,,,,,,,,,,,,,,,,,,,,,,,
,Rare Disease,[Tenosynovial giant-cell tumour - a rare disease],10.1007/s15006-020-0617-2,,No,Review,,,,,,,,,,,,,,,,,,,,,,,,,,,,,,,,,,,
,Rare Disease,Cystic fibrosis: a rare disease emerging in China,10.1007/s11427-020-1620-x,,No,Review,,,,,,,,,,,,,,,,,,,,,,,,,,,,,,,,,,,
,Rare Disease,Case studies in rare disease small molecule discovery and development,10.1016/j.bmcl.2020.127462,,No,Review,,,,,,,,,,,,,,,,,,,,,,,,,,,,,,,,,,,
,Rare Disease,"Therapies for rare diseases: therapeutic modalities, progress and challenges ahead",10.1038/s41573-019-0049-9,,No,Review,,,,,,,,,,,,,,,,,,,,,,,,,,,,,,,,,,,
,Rare Disease,Assessing a Student With a Rare Disease,10.1177/1942602X20907063,,No,Non human subjects,,,,,,,,,,,,,,,,,,,,,,,,,,,,,,,,,,,
,Rare Disease,Genetic Counseling and Genome Sequencing in Pediatric Rare Disease,10.1101/cshperspect.a036632,,No,Review,,,,,,,,,,,,,,,,,,,,,,,,,,,,,,,,,,,
,Rare Disease,A civil society view of rare disease public policy in six Latin American countries,10.1186/s13023-020-1314-z,,No,Review,,,,,,,,,,,,,,,,,,,,,,,,,,,,,,,,,,,
,Rare Disease,Secondary sclerosing cholangitis in critically ill patients: a rare disease precipitated by severe SARS-CoV-2 infection,10.1136/bcr-2020-237984,2020-11-09,Yes,,Yes,1,1,No,No,No,No,No,Yes,None,1,No indication,novel presentation of rare disease,None,Unicentric,No,observational,retrospective,None,No,No,No,No,No,No,No,No,No,No,No,No,No,No,,
,Rare Disease,Objectivity in rare disease research: A philosophical approach,10.1111/nin.12323,,No,Review,,,,,,,,,,,,,,,,,,,,,,,,,,,,,,,,,,,
,Rare Disease,Estimating cumulative point prevalence of rare diseases: analysis of the Orphanet database,10.1038/s41431-019-0508-0,,No,Non human subjects,,,,,,,,,,,,,,,,,,,,,,,,,,,,,,,,,,,
,Rare Disease,A scoping review and proposed workflow for multi-omic rare disease research,10.1186/s13023-020-01376-x,,No,Review,,,,,,,,,,,,,,,,,,,,,,,,,,,,,,,,,,,
,Rare Disease,A statistical framework for rare disease diagnosis,10.1038/s41576-019-0193-4,,No,Comment,,,,,,,,,,,,,,,,,,,,,,,,,,,,,,,,,,,
,Rare Disease,Liver Allocation for Rare Disease: Does the MELD Score Suffice?,10.1111/ajt.16379,,No,Editorial,,,,,,,,,,,,,,,,,,,,,,,,,,,,,,,,,,,
,Rare Disease,CRISPR/Cas9 Epigenome Editing Potential for Rare Imprinting Diseases: A Review,10.3390/cells9040993,,No,Review,,,,,,,,,,,,,,,,,,,,,,,,,,,,,,,,,,,
,Rare Disease,PRIORI-T: A tool for rare disease gene prioritization using MEDLINE,10.1371/journal.pone.0231728,,No,Non human subjects,,,,,,,,,,,,,,,,,,,,,,,,,,,,,,,,,,,
,Rare Disease,Phenotypically Similar Rare Disease Identification from an Integrative Knowledge Graph for Data Harmonization: Preliminary Study,10.2196/18395,,No,Non human subjects,,,,,,,,,,,,,,,,,,,,,,,,,,,,,,,,,,,
,Rare Disease,Anal canal cancer in Brazil: why should we pay more attention to the epidemiology of this rare disease?,10.3332/ecancer.2020.1037,,No,Review,,,,,,,,,,,,,,,,,,,,,,,,,,,,,,,,,,,
,Rare Disease,Accounting for diversity in rare disease research and precision medicine,10.1016/j.oooo.2019.11.016,,No,Editorial,,,,,,,,,,,,,,,,,,,,,,,,,,,,,,,,,,,
,Rare Disease,Editorial: Advancing Genomics for Rare Disease Diagnosis and Therapy Development,10.3389/fphar.2020.598889,,No,Editorial,,,,,,,,,,,,,,,,,,,,,,,,,,,,,,,,,,,
,Rare Disease,Use of real-world evidence in regulatory decisions for rare diseases in the United States-Current status and future directions,10.1002/pds.4962,,No,Review,,,,,,,,,,,,,,,,,,,,,,,,,,,,,,,,,,,
,Rare Disease,Rare Disease Research Partnership (RAinDRoP): a collaborative approach to identify research priorities for rare diseases in Ireland,10.12688/hrbopenres.13017.2,,No,Non human subjects,,,,,,,,,,,,,,,,,,,,,,,,,,,,,,,,,,,
,Rare Disease,Myeloid sarcoma,10.1097/MOH.0000000000000571,,No,Review,,,,,,,,,,,,,,,,,,,,,,,,,,,,,,,,,,,
,Rare Disease,"Human germline genome editing is illegal in Canada, but could it be desirable for some members of the rare disease community?",10.1007/s12687-019-00430-x,,No,Review,,,,,,,,,,,,,,,,,,,,,,,,,,,,,,,,,,,
,Rare Disease,The urgent need to empower rare disease organizations in China: an interview-based study,10.1186/s13023-020-01568-5,,No,Non human subjects,,,,,,,,,,,,,,,,,,,,,,,,,,,,,,,,,,,
,Rare Disease,A Review of Rare Disease Policies and Orphan Drug Reimbursement Systems in 12 Eurasian Countries,10.3389/fpubh.2019.00416,,No,Review,,,,,,,,,,,,,,,,,,,,,,,,,,,,,,,,,,,
,Rare Disease,Wild-type transthyretin cardiac amyloidosis: When is a rare disease no longer a rare disease?,10.1007/s12350-020-02275-1,,No,Editorial,,,,,,,,,,,,,,,,,,,,,,,,,,,,,,,,,,,
,Rare Disease,[Rare occupational diseases],10.1007/s00108-020-00788-y,,No,Review,,,,,,,,,,,,,,,,,,,,,,,,,,,,,,,,,,,
,Rare Disease,Paces of Costly Care: Rare Disease Drug Access in Canada,10.1080/01459740.2019.1573229,,No,Review,,,,,,,,,,,,,,,,,,,,,,,,,,,,,,,,,,,
,Rare Disease,Revisiting a rare disease: Oral cavity basaloid squamous cell carcinoma at a high-volume tertiary center,10.1016/j.amjoto.2020.102645,2020-07-07,Yes,,No,10,10,No,No,No,No,No,Yes,None,144,No indication,demographic characteristics,longitudinal study,Unicentric,No,observational,retrospective,None,No,No,No,No,No,No,No,No,No,No,No,No,No,No,,
,Rare Disease,Meeting a rare disease: bullous ichthyosiform erythroderma,10.23736/S0392-0488.18.06058-3,,No,No full text,,,,,,,,,,,,,,,,,,,,,,,,,,,,,,,,,,,
,Rare Disease,MCT8 deficiency: collaborative rare disease phenotyping for care and research,10.1016/S2213-8587(20)30186-8,,No,Comment,,,,,,,,,,,,,,,,,,,,,,,,,,,,,,,,,,,
,Rare Disease,Assessing Prevalence and Characteristics of Rare Disease Cardiomyopathies: A Modest Proposal,10.1016/j.cardfail.2020.09.012,,No,Editorial,,,,,,,,,,,,,,,,,,,,,,,,,,,,,,,,,,,
,Rare Disease,Alkaptonuria: Current Perspectives,10.2147/TACG.S186773,,No,Review,,,,,,,,,,,,,,,,,,,,,,,,,,,,,,,,,,,
,Rare Disease,Improvements needed to support people living and working with a rare disease in Northern Ireland: current rare disease support perceived as inadequate, 10.1186/s13023-020-01559-6,2020-11-09,Yes,,No,99,0,Yes,No,No,No,No,No,NI Public Health Agency and the Medical Research Council � Northern Ireland Executive support of the Northern Ireland Genomic Medicine Centre though Belfast Health and Social Care Trust. ,14,Upon request,evaluation of resources for rare diseases ,semi-structured interviews + online survey,Unicentric,No,observational,prospective,None,No,No,No,No,No,No,No,No,No,No,No,No,No,No,,
,Rare Disease,Pachydermoperiostosis: Classic Presentation of a Rare Disease,10.31138/mjr.31.2.214,2020-06-30,Yes,,Yes,1,1,No,No,No,No,Yes,No,None,Not listed,No indication,characterization of symptoms,None,Unicentric,No,observational,retrospective,None,No,No,No,No,No,No,No,No,No,No,No,No,No,No,,
,Rare Disease,Paracoccidioidomycosis: Endobronchial Involvement in a Rare Disease in Europe,10.1016/j.arbres.2020.01.017,,No,Review,,,,,,,,,,,,,,,,,,,,,,,,,,,,,,,,,,,
,Rare Disease,COVID-19 and pulmonary hypertension,10.3949/ccjm.87a.ccc021,,No,Review,,,,,,,,,,,,,,,,,,,,,,,,,,,,,,,,,,,
,Rare Disease,Global research on Fabry's disease: Demands for a rare disease,10.1002/mgg3.1163,,No,Review,,,,,,,,,,,,,,,,,,,,,,,,,,,,,,,,,,,
,Rare Disease,Non-familial porphyria cutanea tarda: a rare disease,10.23736/S0392-0488.18.06052-2,,No,No full text,,,,,,,,,,,,,,,,,,,,,,,,,,,,,,,,,,,
,Rare Disease,Hepatitis D: not a rare disease anymore: global update for 2017-2018,10.1136/gutjnl-2019-318691,,No,Comment,,,,,,,,,,,,,,,,,,,,,,,,,,,,,,,,,,,
,Rare Disease,Leveraging the UMLS As a Data Standard for Rare Disease Data Normalization and Harmonization,10.1055/s-0040-1718940,,No,Non human subjects,,,,,,,,,,,,,,,,,,,,,,,,,,,,,,,,,,,
,Rare Disease,Participation in patient support forums may put rare disease patient data at risk of re-identification,10.1186/s13023-020-01497-3,2020-08-31,Yes,,No,80,80,No,No,No,Yes,No,No,Mirador Analytics Ltd.,Not listed,Upon request,assessing risk of reidentification,None,Multicentric,Yes,observational,prospective,None ,No,No,No,No,No,No,No,No,No,No,No,No,No,No,,
,Rare Disease,The burden of rare diseases,10.1002/ajmg.a.61124,,No,Review,,,,,,,,,,,,,,,,,,,,,,,,,,,,,,,,,,,
,Rare Disease,"Botulism - a rare but still present, life-threatening disease",31181950,,No,Review,,,,,,,,,,,,,,,,,,,,,,,,,,,,,,,,,,,
,Rare Disease,Resilience in rare disease networks,10.4415/ANN_19_03_16,,No,Review,,,,,,,,,,,,,,,,,,,,,,,,,,,,,,,,,,,
,Rare Disease,Rare Disease Registries: Steps Forward,10.15326/jcopdf.6.2.2019.0133,,No,Editorial,,,,,,,,,,,,,,,,,,,,,,,,,,,,,,,,,,,
,Rare Disease,Acceleration of rare disease therapeutic development: a case study of AGIL-AADC,10.1016/j.drudis.2018.12.006,,No,Review,,,,,,,,,,,,,,,,,,,,,,,,,,,,,,,,,,,
,Rare Disease,Genomics of rare genetic diseases-experiences from India,10.1186/s40246-019-0215-5,,No,Review,,,,,,,,,,,,,,,,,,,,,,,,,,,,,,,,,,,
,Rare Disease,Rare disease knowledge enrichment through a data-driven approach,10.1186/s12911-019-0752-9,,No,Non human subjects,,,,,,,,,,,,,,,,,,,,,,,,,,,,,,,,,,,
,Rare Disease,A rare disease patient/caregiver perspective on fair pricing and access to gene-based therapies,10.1038/s41434-019-0110-7,,No,Review,,,,,,,,,,,,,,,,,,,,,,,,,,,,,,,,,,,
,Rare Disease,Dercum's disease (adiposis dolorosa): a review of clinical presentation and management,10.5114/reum.2019.89521,,No,Review,,,,,,,,,,,,,,,,,,,,,,,,,,,,,,,,,,,
,Rare Disease,Model consent clauses for rare disease research,10.1186/s12910-019-0390-x,,No,Non human subjects,,,,,,,,,,,,,,,,,,,,,,,,,,,,,,,,,,,
,Rare Disease,Association or causation: Symptoms and rare disease,10.1002/jimd.12141,,No,Editorial,,,,,,,,,,,,,,,,,,,,,,,,,,,,,,,,,,,
,Rare Disease,Grants for Rare Disease Research,10.1001/jama.2019.18551,,No,Non human subjects,,,,,,,,,,,,,,,,,,,,,,,,,,,,,,,,,,,
,Rare Disease,Improving rare disease classification using imperfect knowledge graph,10.1186/s12911-019-0938-1,,No,Non human subjects,,,,,,,,,,,,,,,,,,,,,,,,,,,,,,,,,,,
,Rare Disease,A Rare Complication of a Rare Disease,10.1053/j.gastro.2019.05.053,,No,Questions,,,,,,,,,,,,,,,,,,,,,,,,,,,,,,,,,,,
,Rare Disease,An atypical presentation of a rare disease,10.1016/j.jdcr.2019.01.005,,No,Questions,,,,,,,,,,,,,,,,,,,,,,,,,,,,,,,,,,,
,Rare Disease,Whipple's Disease: A Well-Done Outcome to a Rare Disease,10.1007/s10620-018-5342-7,,No,Editorial,,,,,,,,,,,,,,,,,,,,,,,,,,,,,,,,,,,
,Rare Disease,Rare disease specialists and clinical pharmacologists unite: Increase collection of longitudinal data!,10.1111/bcp.14079,,No,Editorial,,,,,,,,,,,,,,,,,,,,,,,,,,,,,,,,,,,
,Rare Disease,The stable rower: identifying a rare disease,10.3399/bjgp19X701117,,No,Not research article,,,,,,,,,,,,,,,,,,,,,,,,,,,,,,,,,,,
,Rare Disease,Myxedema Heart Disease: A Rare Disease Entity: Case Report and Brief Review of the Literature,10.2174/1573402114666181001121108,,No,Review,,,,,,,,,,,,,,,,,,,,,,,,,,,,,,,,,,,
,Rare Disease,[Cardiac amyloidosis : a rare disease ?],31116519,,No,Non human subjects,,,,,,,,,,,,,,,,,,,,,,,,,,,,,,,,,,,
,Rare Disease,[Autoimmune pancreatitis],31791461,,No,Review,,,,,,,,,,,,,,,,,,,,,,,,,,,,,,,,,,,
,Rare Disease,Phenotypic similarity for rare disease: Ciliopathy diagnoses and subtyping,10.1016/j.jbi.2019.103308,,No,Non human subjects,,,,,,,,,,,,,,,,,,,,,,,,,,,,,,,,,,,
,Rare Disease,Examining the rare disease assumption used to justify HWE testing with control samples,10.3934/mbe.2020004,,No,Non human subjects,,,,,,,,,,,,,,,,,,,,,,,,,,,,,,,,,,,
,Rare Disease,The Case for the Use of Patient and Caregiver Perception of Change Assessments in Rare Disease Clinical Trials: A Methodologic Overview,10.1007/s12325-019-00920-x,,No,Review,,,,,,,,,,,,,,,,,,,,,,,,,,,,,,,,,,,
,Rare Disease,"Pseudoxanthoma Elasticum, Kidney Stones and Pyrophosphate: From a Rare Disease to Urolithiasis and Vascular Calcifications",10.3390/ijms20246353,,No,Review,,,,,,,,,,,,,,,,,,,,,,,,,,,,,,,,,,,
,Rare Disease,An update on pathogenesis and diagnosis of thrombotic thrombocytopenic purpura,10.1080/17474086.2019.1611423,,No,Review,,,,,,,,,,,,,,,,,,,,,,,,,,,,,,,,,,,
,Rare Disease,Amyloidosis of the Upper Aerodigestive Tract: Management of a Rare Disease and Review of the Literature,10.1007/s00455-018-9956-x,,No,Review,,,,,,,,,,,,,,,,,,,,,,,,,,,,,,,,,,,
,Rare Disease,Cardiac Amyloidosis A Rare Disease in Older Adults Hospitalized for Heart Failure?,10.1161/CIRCHEARTFAILURE.119.006169,,No,Editorial,,,,,,,,,,,,,,,,,,,,,,,,,,,,,,,,,,,
,Rare Disease,Individuals With the Rare Disease Pemphigus: A Quest for Diagnostic,10.1177/1049732318803590,,No,No full text,,,,,,,,,,,,,,,,,,,,,,,,,,,,,,,,,,,
,Rare Disease,From gene to treatment: supporting rare disease translational research through model systems,10.1242/dmm.039271,,No,Editorial,,,,,,,,,,,,,,,,,,,,,,,,,,,,,,,,,,,
,Rare Disease,Value of the Rare Disease Registry of the Italian Region Friuli Venezia Giulia,10.1016/j.jval.2019.04.1917,,No,Non human subjects,,,,,,,,,,,,,,,,,,,,,,,,,,,,,,,,,,,
,Rare Disease,Imaging findings in hypophysitis: a review,10.1007/s11547-019-01120-x,,No,Review,,,,,,,,,,,,,,,,,,,,,,,,,,,,,,,,,,,
,Rare Disease,"Left sinus of Valsalva aneurysm: Rare disease, rarer presentation",10.1016/j.jtcvs.2018.10.070,,No,Editorial,,,,,,,,,,,,,,,,,,,,,,,,,,,,,,,,,,,
,Rare Disease,Phenylketonuria: Current Treatments and Future Developments,10.1007/s40265-019-01079-z,,No,Review,,,,,,,,,,,,,,,,,,,,,,,,,,,,,,,,,,,
,Rare Disease,[Hemophagocytic lymphohistiocytosis: a rare disease with tough problems],10.3760/cma.j.issn.0578-1310.2019.10.002,,No,No full text,,,,,,,,,,,,,,,,,,,,,,,,,,,,,,,,,,,
,Rare Disease,"Health information behaviour of rare disease patients: seeking, finding and sharing health information",10.1111/hir.12261,2019-05-17,Yes,,No,15,15,No,No,No,No,Yes,No,None,Not listed,No indication,describe difficulties accessing info ,qualitative interviews,Unicentric,No,observational,prospective,thematic analysis ,No,No,No,No,No,No,No,No,No,No,No,No,No,Yes,,
,Rare Disease,[A rare disease; Erdheim-Chester disease presenting with spontaneous pneumothorax],10.5578/tt.68541,,No,Not english,,,,,,,,,,,,,,,,,,,,,,,,,,,,,,,,,,,
,Rare Disease,[Dercum's disease],31140409,,No,Review,,,,,,,,,,,,,,,,,,,,,,,,,,,,,,,,,,,
,Rare Disease,Development of a pilot rare disease registry: a focus group study of initial steps towards the establishment of a rare disease ecosystem in Slovenia,10.1186/s13023-019-1146-x,,No,Non human subjects,,,,,,,,,,,,,,,,,,,,,,,,,,,,,,,,,,,
,Rare Disease,"""It is like a jungle gym, and everything is under construction"": The parent's perspective of caring for a child with a rare disease",10.1111/cch.12628,,No,Not health,,,,,,,,,,,,,,,,,,,,,,,,,,,,,,,,,,,
,Rare Disease,[Spanish rare disease registries research network: first results of Spain-RDR's project in Navarre],10.23938/ASSN.0636,,No,Not original article,,,,,,,,,,,,,,,,,,,,,,,,,,,,,,,,,,,
,Rare Disease,Severe fever and thrombocytopenia syndrome virus infection: Considerations for vaccine evaluation of a rare disease,10.1080/21645515.2019.1633875,,No,Review,,,,,,,,,,,,,,,,,,,,,,,,,,,,,,,,,,,
,Rare Disease,Unbiased glycomics: a powerful tool in rare disease diagnosis and research,10.1016/j.trsl.2018.11.005,,No,Editorial,,,,,,,,,,,,,,,,,,,,,,,,,,,,,,,,,,,
,Rare Disease,The needs of patients with rare disease in Serbia. Why do we need National Strategy for rare disease?,10.1111/hsc.12813,,No,Non human subjects,,,,,,,,,,,,,,,,,,,,,,,,,,,,,,,,,,,
,Rare Disease,Can a decision support system accelerate rare disease diagnosis? Evaluating the potential impact of Ada DX in a retrospective study,10.1186/s13023-019-1040-6,,No,Non human subjects,,,,,,,,,,,,,,,,,,,,,,,,,,,,,,,,,,,
,Rare Disease,The necessity for rigour in rare disease study design,10.1016/S1470-2045(19)30323-7,,No,Comment,,,,,,,,,,,,,,,,,,,,,,,,,,,,,,,,,,,
,Rare Disease,"Psoriasis, a rare disease of the nipple-areola A case report",32390650,,No,Not rare disease,,,,,,,,,,,,,,,,,,,,,,,,,,,,,,,,,,,
,Rare Disease,[Aceruloplasminemia : Diagnosis and treatment of a rare disease],10.1007/s00115-018-0617-y,,No,Non human subjects,,,,,,,,,,,,,,,,,,,,,,,,,,,,,,,,,,,
,Rare Disease,Kikuchi-Fujimoto Disease: An Atypical Presentation of a Rare Disease,10.7759/cureus.3999,2019-02-01,Yes,,Yes,1,1,No,No,No,No,Yes,No,None,0.25,Open access,atypical presentation + diagnosis,None,Unicentric,No,observational,retrospective,None,No,No,No,No,No,No,No,No,No,No,No,No,No,No,,
,Rare Disease,Quantitative analysis of a rare disease network's international contact database and E-repository provides insights into biobanking in the electronic consent era,10.1186/s13023-019-1145-y,,No,Not original article,,,,,,,,,,,,,,,,,,,,,,,,,,,,,,,,,,,
,Rare Disease,"RD-RAP: beyond rare disease patient registries, devising a comprehensive data and analytic framework",10.1186/s13023-019-1139-9,,No,Non human subjects,,,,,,,,,,,,,,,,,,,,,,,,,,,,,,,,,,,
,Rare Disease,Wong-Type Dermatomyositis: An Extremely Rare Disease in Childhood,10.5826/dpc.0904a22,,No,Not article,,,,,,,,,,,,,,,,,,,,,,,,,,,,,,,,,,,
,Rare Disease,A rare disease; congenital pulmonary airway malformation in an adult,10.5578/tt.68095,,No,Not original article,,,,,,,,,,,,,,,,,,,,,,,,,,,,,,,,,,,
,Rare Disease,Desmoid tumor: A focus set on a challenging but understudied rare disease,10.1002/cncr.32119,,No,Editorial,,,,,,,,,,,,,,,,,,,,,,,,,,,,,,,,,,,
,Rare Disease,Open notebook science can maximize impact for rare disease projects,10.1371/journal.pbio.3000120,,No,Non human subjects,,,,,,,,,,,,,,,,,,,,,,,,,,,,,,,,,,,
,Rare Disease,The patient's view on rare disease trial design - a qualitative study,10.1186/s13023-019-1002-z,,No,Non human subjects,,,,,,,,,,,,,,,,,,,,,,,,,,,,,,,,,,,
,Rare Disease,Epstein-Barr Virus-related Multi-site Mucocutaneous Ulcer: A Previously Undescribed Clinical Subset of a Rare Disease,10.2340/00015555-3290,,No,Review,,,,,,,,,,,,,,,,,,,,,,,,,,,,,,,,,,,
,Rare Disease,His Heart Broke Posttransplant: A Rare Disease with Good Outcome,10.4103/ijn.IJN_354_18,,No,Not original article,,,,,,,,,,,,,,,,,,,,,,,,,,,,,,,,,,,
,Rare Disease,Recognizing Fournier's Gangrene in the Emergency Department,10.1097/TME.0000000000000221,,No,Review,,,,,,,,,,,,,,,,,,,,,,,,,,,,,,,,,,,
,Rare Disease,Relocation of study participants for rare and ultra-rare disease trials: Ethics and operations,10.1016/j.cct.2019.105812,,No,Non human subjects,,,,,,,,,,,,,,,,,,,,,,,,,,,,,,,,,,,
,Rare Disease,Spontaneous coronary artery dissection: no longer a rare disease,10.1093/eurheartj/ehz048,,No,Comment,,,,,,,,,,,,,,,,,,,,,,,,,,,,,,,,,,,
,Rare Disease,"Morphea: a practical review of its diagnosis, classification and treatment",10.24875/GMM.M20000336,,No,Review,,,,,,,,,,,,,,,,,,,,,,,,,,,,,,,,,,,
,Rare Disease,Careful investigation of a rare disease: insights into multiple endocrine neoplasia type 2B,10.1016/S2213-8587(18)30353-X,,No,Comment,,,,,,,,,,,,,,,,,,,,,,,,,,,,,,,,,,,
,Rare Disease,iPSC modeling of rare pediatric disorders,10.1016/j.jneumeth.2019.108533,,No,Review,,,,,,,,,,,,,,,,,,,,,,,,,,,,,,,,,,,
,Rare Disease,"[Early diagnosis of a rare disease in children through better communication between parents, physicians and academic centers]",10.1016/j.zefq.2019.02.008,,No,Non human subjects,,,,,,,,,,,,,,,,,,,,,,,,,,,,,,,,,,,
,Rare Disease,Share and protect our health data: an evidence based approach to rare disease patients' perspectives on data sharing and data protection - quantitative survey and recommendations,10.1186/s13023-019-1123-4,,No,Non human subjects,,,,,,,,,,,,,,,,,,,,,,,,,,,,,,,,,,,
,Rare Disease,Accessibility of drugs for rare diseases in China: Policies and current situation,10.5582/irdr.2019.01068,,No,Review,,,,,,,,,,,,,,,,,,,,,,,,,,,,,,,,,,,
,Rare Disease,Developing a rare disease chronic care model: Management of systemic sclerosis (MANOSS) study protocol,10.1111/jan.14185,,No,Non human subjects,,,,,,,,,,,,,,,,,,,,,,,,,,,,,,,,,,,
,Rare Disease,Pseudoxanthoma Elasticum and Cardiorenal Disease: A Case Report,10.12890/2019_001260,2019-12-17,Yes,,Yes,1,1,No,No,No,No,Yes,No,None,Not listed,No indication,diagnosis & treatment,None,Unicentric,No,observational,prospective,None,No,No,No,No,No,No,No,No,No,No,No,No,No,No,,
,Rare Disease,Where are the gaps in education in the field of rare lung disease? Perspectives from the ERN-LUNG educational programme survey,10.1183/20734735.0120-2019,,No,Editorial,,,,,,,,,,,,,,,,,,,,,,,,,,,,,,,,,,,
,Rare Disease,The Effect of a Pediatric Rare Disease on Subscriber Retention Rates for Commercial Health Insurers in the United States,10.18553/jmcp.2018.18205,,No,Non human subjects,,,,,,,,,,,,,,,,,,,,,,,,,,,,,,,,,,,
,Rare Disease,[Importance of psychosomatic medicine for people with rare diseases],10.1007/s00108-019-0613-8,,No,Review,,,,,,,,,,,,,,,,,,,,,,,,,,,,,,,,,,,
,Rare Disease,A multi-animal model collaboration to speed up rare disease research,10.1038/s41684-019-0392-9,,No,Non human subjects,,,,,,,,,,,,,,,,,,,,,,,,,,,,,,,,,,,
,Rare Disease,Genome sequencing and implications for rare disorders,10.1186/s13023-019-1127-0,,No,Review,,,,,,,,,,,,,,,,,,,,,,,,,,,,,,,,,,,
,Rare Disease,A rare disease with a rare presentation: hemi-atrophy caused by fibromuscular dysplasia in a 27 month old girl,10.4081/reumatismo.2019.990,2019-04-01,Yes,,Yes,1,1,No,No,No,No,Yes,No,None,Not listed,No indication,diagnosis & treatment,None,Multicentric,No,observational,prospective,None,No,No,No,No,No,No,No,No,No,No,No,No,No,No,,
,Rare Disease,Establishment of a Comprehensive Information Infrastructure and a Support Organization for Rare Disease Research in Japan (RADDAR-J),10.3233/SHTI190391,,No,Review,,,,,,,,,,,,,,,,,,,,,,,,,,,,,,,,,,,
,Rare Disease,Chilaiditi Syndrome Is a Rare Disease With Features That Resemble Pneumoperitoneum,10.1016/j.cgh.2018.03.019,,No,Image,,,,,,,,,,,,,,,,,,,,,,,,,,,,,,,,,,,
,Rare Disease,Eosinophilic fasciitis: an atypical presentation of a rare disease,10.1590/1806-9282.65.3.326,2019-04-11,Yes,,Yes,1,1,No,No,No,No,Yes,No,None,12,No indication,diagnosis & treatment,None,Unicentric,No,observational,retrospective,None,No,No,No,No,No,No,No,No,No,No,No,No,No,No,,
,Rare Disease,Paediatric genomics: diagnosing rare disease in children,10.1038/nrg.2017.116,,No,Review,,,,,,,,,,,,,,,,,,,,,,,,,,,,,,,,,,,
,Rare Disease,"NGS Technologies as a Turning Point in Rare Disease Research , Diagnosis and Treatment",10.2174/0929867324666170718101946,,No,Review,,,,,,,,,,,,,,,,,,,,,,,,,,,,,,,,,,,
,Rare Disease,Mondor's Disease: A Review of the Literature,10.2169/internalmedicine.0495-17,,No,Review,,,,,,,,,,,,,,,,,,,,,,,,,,,,,,,,,,,
,Rare Disease,An overview of the impact of rare disease characteristics on research methodology,10.1186/s13023-017-0755-5,,No,Review,,,,,,,,,,,,,,,,,,,,,,,,,,,,,,,,,,,
,Rare Disease,Research in Rare Disease: From Genomics to Proteomics,10.1089/adt.2017.828,,No,Review,,,,,,,,,,,,,,,,,,,,,,,,,,,,,,,,,,,
,Rare Disease,Volvulus,10.1016/j.suc.2018.06.005,,No,Review,,,,,,,,,,,,,,,,,,,,,,,,,,,,,,,,,,,
,Rare Disease,"Generalized Myasthenia Gravis: Classification, Clinical Presentation, Natural History, and Epidemiology",10.1016/j.ncl.2018.01.002,,No,Review,,,,,,,,,,,,,,,,,,,,,,,,,,,,,,,,,,,
,Rare Disease,Acromegaly: A rare disease?,29659356,,No,Review,,,,,,,,,,,,,,,,,,,,,,,,,,,,,,,,,,,
,Rare Disease,Regulating Rare Disease: Safely Facilitating Access to Orphan Drugs,29993206,,No,Non human subjects,,,,,,,,,,,,,,,,,,,,,,,,,,,,,,,,,,,
,Rare Disease,Granulomatous Mastitis: A Therapeutic and Diagnostic Challenge,10.1159/000495146,,No,Review,,,,,,,,,,,,,,,,,,,,,,,,,,,,,,,,,,,
,Rare Disease,Advances in autoimmune myasthenia gravis management,10.1080/14737175.2018.1491310,,No,Review,,,,,,,,,,,,,,,,,,,,,,,,,,,,,,,,,,,
,Rare Disease,Multiomics tools for the diagnosis and treatment of rare neurological disease,10.1007/s10545-018-0154-7,,No,Review,,,,,,,,,,,,,,,,,,,,,,,,,,,,,,,,,,,
,Rare Disease,Making progress in a rare disease: emerging therapeutics in soft tissue sarcomas,10.12688/f1000research.15868.1,,No,Review,,,,,,,,,,,,,,,,,,,,,,,,,,,,,,,,,,,
,Rare Disease,Harmonising phenomics information for a better interoperability in the rare disease field,10.1016/j.ejmg.2018.01.013,,No,Review,,,,,,,,,,,,,,,,,,,,,,,,,,,,,,,,,,,
,Rare Disease,"[Review of small bowel disease (non-CD) -tumor, inflammation, and rare disease]",10.11405/nisshoshi.115.575,,No,Review,,,,,,,,,,,,,,,,,,,,,,,,,,,,,,,,,,,
,Rare Disease,The art and science of choosing efficacy endpoints for rare disease clinical trials,10.1002/ajmg.a.38629,,No,Review,,,,,,,,,,,,,,,,,,,,,,,,,,,,,,,,,,,
,Rare Disease,eRAM: encyclopedia of rare disease annotations for precision medicine,10.1093/nar/gkx1062,,No,Non human subjects,,,,,,,,,,,,,,,,,,,,,,,,,,,,,,,,,,,
,Rare Disease,Challenges of developing and conducting clinical trials in rare disorders,10.1002/ajmg.a.38413,,No,Review,,,,,,,,,,,,,,,,,,,,,,,,,,,,,,,,,,,
,Rare Disease,Use of a rare disease patient registry in long-term post-authorisation drug studies: a model for collaboration with industry,10.1016/S2213-2600(18)30192-9,,No,Review,,,,,,,,,,,,,,,,,,,,,,,,,,,,,,,,,,,
,Rare Disease,Rare Disease Mechanisms Identified by Genealogical Proteomics of Copper Homeostasis Mutant Pedigrees,10.1016/j.cels.2018.01.008,,No,Non human subjects,,,,,,,,,,,,,,,,,,,,,,,,,,,,,,,,,,,
,Rare Disease,Advances and innovations in haemophilia treatment,10.1038/nrd.2018.70,,No,Review,,,,,,,,,,,,,,,,,,,,,,,,,,,,,,,,,,,
,Rare Disease,McMaster RARE-Bestpractices clinical practice guideline on diagnosis and management of the catastrophic antiphospholipid syndrome,10.1111/jth.14192,,No,Non human subjects,,,,,,,,,,,,,,,,,,,,,,,,,,,,,,,,,,,
,Rare Disease,Rare Disease Diagnostics: A Single-center Experience and Lessons Learnt,10.5041/RMMJ.10341,2018-07-08,Yes,,No,34,21,No,No,No,Yes,No,No,Regeneron,36,No indication,diagnosis,None,Unicentric,No,experimental,prospective,WES,No,No,No,No,No,No,No,No,No,No,No,No,No,Yes,,
,Rare Disease,Rare disease registries: potential applications towards impact on development of new drug treatments,10.1186/s13023-018-0836-0,,No,Non human subjects,,,,,,,,,,,,,,,,,,,,,,,,,,,,,,,,,,,
,Rare Disease,[Cutaneous polyarteritis nodosa],29558355,,No,Review,,,,,,,,,,,,,,,,,,,,,,,,,,,,,,,,,,,
,Rare Disease,Takayasu's arteritis: a rare disease in Poland,10.26444/aaem/92702,,No,Review of database,,,,,,,,,,,,,,,,,,,,,,,,,,,,,,,,,,,
,Rare Disease,"The Rare Disease Bank of Japan: establishment, current status and future challenges",10.1007/s13577-018-0204-3,,No,Non human subjects,,,,,,,,,,,,,,,,,,,,,,,,,,,,,,,,,,,
,Rare Disease,Isolated cardiac sarcoidosis - A rare disease entity?,10.1016/j.ijcard.2017.11.005,,No,Editorial,,,,,,,,,,,,,,,,,,,,,,,,,,,,,,,,,,,
,Rare Disease,ClinPred: Prediction Tool to Identify Disease-Relevant Nonsynonymous Single-Nucleotide Variants,10.1016/j.ajhg.2018.08.005,,No,Non human subjects,,,,,,,,,,,,,,,,,,,,,,,,,,,,,,,,,,,
,Rare Disease,Prader-Willi syndrome and early-onset morbid obesity NIH rare disease consortium: A review of natural history study,10.1002/ajmg.a.38582,,No,Review,,,,,,,,,,,,,,,,,,,,,,,,,,,,,,,,,,,
,Rare Disease,Rare disease prevention and treatment: the need for a level playing field,10.2217/pgs-2017-0300,,No,Non human subjects,,,,,,,,,,,,,,,,,,,,,,,,,,,,,,,,,,,
,Rare Disease,Approaches to sample size calculation for clinical trials in rare diseases,10.1002/pst.1848,,No,Non human subjects,,,,,,,,,,,,,,,,,,,,,,,,,,,,,,,,,,,
,Rare Disease,The Problem of Rarity: Estimation of Prevalence in Rare Disease,10.1016/j.jval.2018.03.002,,No,Review,,,,,,,,,,,,,,,,,,,,,,,,,,,,,,,,,,,
,Rare Disease,Genetic and Rare Disease of the CNS. Part II: Holoprosencephaly (HPE),10.1021/acschemneuro.8b00135,,No,Editorial,,,,,,,,,,,,,,,,,,,,,,,,,,,,,,,,,,,
,Rare Disease,Takayasu arteritis: challenges in diagnosis and management,10.1136/heartjnl-2016-310848,,No,Review,,,,,,,,,,,,,,,,,,,,,,,,,,,,,,,,,,,
,Rare Disease,Leveraging Collaborative Filtering to Accelerate Rare Disease Diagnosis,PMC5977716,,No,Non human subjects,,,,,,,,,,,,,,,,,,,,,,,,,,,,,,,,,,,
,Rare Disease,Paediatric genomics: diagnosing rare disease in children,10.1038/nrg.2018.12,,No,Published Erratum,,,,,,,,,,,,,,,,,,,,,,,,,,,,,,,,,,,
,Rare Disease,Abdominal infection reveals a rare disease,10.1007/s11739-017-1737-2,2017-08-16,Yes,,Yes,1,1,No,No,No,No,Yes,No,None,1,No indication,treatment,None,Unicentric,No,observational,retrospective,None,No,No,No,No,No,No,No,No,No,No,No,No,No,No,,
,Rare Disease,Rare Diseases: Drug Discovery and Informatics Resource,10.1007/s12539-017-0270-3,,No,Review,,,,,,,,,,,,,,,,,,,,,,,,,,,,,,,,,,,
,Rare Disease,Inborn Errors of Metabolism with Hyperammonemia: Urea Cycle Defects and Related Disorders,10.1016/j.pcl.2017.11.004,,No,Review,,,,,,,,,,,,,,,,,,,,,,,,,,,,,,,,,,,
,Rare Disease,Necrotising sarcoid granulomatosis. A rare granulomatous disease,10.36141/svdld.v35i4.7047,2018-12-05,Yes,,Yes,1,1,No,No,No,No,Yes,No,None,Not listed,No indication,treatment,None,Unicentric,No,observational,retrospective,None,No,No,No,No,No,No,No,No,No,No,No,No,No,No,,
,Rare Disease,Uhl's disease: An uncommon presentation of a rare disease,10.1016/j.repc.2017.06.025,2018-07-09,Yes,,Yes,1,1,No,No,No,No,Yes,No,None,Not listed,No indication,treatment,None,Unicentric,No,observational,retrospective,None,No,No,No,No,No,No,No,No,No,No,No,No,No,No,,
,Rare Disease,Modeling rare diseases with induced pluripotent stem cell technology,10.1016/j.mcp.2018.01.001,,No,Review,,,,,,,,,,,,,,,,,,,,,,,,,,,,,,,,,,,
,Rare Disease,Learning to Identify Rare Disease Patients from Electronic Health Records,PMC6371307,,No,Non human subjects,,,,,,,,,,,,,,,,,,,,,,,,,,,,,,,,,,,
,Rare Disease,Systemic Mastocytosis: The Difficult Patient with a Rare Disease. Case Presentation and Brief Review,PMC5801525,,No,Review,,,,,,,,,,,,,,,,,,,,,,,,,,,,,,,,,,,
,Rare Disease,Doing it All - How Families are Reshaping Rare Disease Research,10.1007/s11095-018-2481-7,,No,Review,,,,,,,,,,,,,,,,,,,,,,,,,,,,,,,,,,,
,Rare Disease,Pharmacovigilance in a rare disease: example of the VIGIAPATH program in pulmonary arterial hypertension,10.1007/s11096-018-0712-y,,No,Commentary,,,,,,,,,,,,,,,,,,,,,,,,,,,,,,,,,,,
,Rare Disease,Harnessing the power of the patient perspective for rare disease therapeutics, 10.1212/WNL.0000000000006230,,No,Editorial,,,,,,,,,,,,,,,,,,,,,,,,,,,,,,,,,,,
,Rare Disease,Lymphocytic Esophagitis: A Rare Disease on the Rise,10.7759/cureus.2153,2018-02-01,Yes,,Yes,1,1,No,No,No,No,Yes,No,None,1.25,No indication,treatment,None,Unicentric,No,observational,prospective,None,No,No,No,No,No,No,No,No,No,No,No,No,No,No,,
,Rare Disease,Preparing for the Future of Rare Diseases,10.1007/978-3-319-67144-4_34,,No,Review,,,,,,,,,,,,,,,,,,,,,,,,,,,,,,,,,,,
,Rare Disease,Mucosal Melanoma: New Insights and Therapeutic Options for a Unique and Aggressive Disease,29179253,,No,Review,,,,,,,,,,,,,,,,,,,,,,,,,,,,,,,,,,,
,Rare Disease,Towards efficiency in rare disease research: what is distinctive and important?,10.1007/s11427-017-9099-3,,No,Review,,,,,,,,,,,,,,,,,,,,,,,,,,,,,,,,,,,
,Rare Disease,Post-approval Studies for Rare Disease Treatments and Orphan Drugs,10.1007/978-3-319-67144-4_11,,No,Review,,,,,,,,,,,,,,,,,,,,,,,,,,,,,,,,,,,
,Rare Disease,Transposition and implementation of EU rare disease policy in Eastern Europe,10.1080/14737167.2017.1388741,,No,Review,,,,,,,,,,,,,,,,,,,,,,,,,,,,,,,,,,,
,Rare Disease,[Cardiogenic shock is a rare disease: the dedicated network],10.1714/2790.28261,,No,Review,,,,,,,,,,,,,,,,,,,,,,,,,,,,,,,,,,,
,Rare Disease,The challenge and promise of rare disease diagnosis in China,10.1007/s11427-017-9100-1,,No,Editorial,,,,,,,,,,,,,,,,,,,,,,,,,,,,,,,,,,,
,Rare Disease,[Herpes simplex encephalitis],28074766,,No,Review,,,,,,,,,,,,,,,,,,,,,,,,,,,,,,,,,,,
,Rare Disease,The Complicated Relationship between Gaucher Disease and Parkinsonism: Insights from a Rare Disease,10.1016/j.neuron.2017.01.018,,No,Review,,,,,,,,,,,,,,,,,,,,,,,,,,,,,,,,,,,
,Rare Disease,"Incontinentia Pigmenti: A Summary Review of This Rare Ectodermal Dysplasia With Neurologic Manifestations, Including Treatment Protocols",10.1016/j.pedhc.2017.07.003,,No,Review,,,,,,,,,,,,,,,,,,,,,,,,,,,,,,,,,,,
,Rare Disease,Spinraza-a rare disease success story,10.1038/gt.2017.59,,No,Editorial,,,,,,,,,,,,,,,,,,,,,,,,,,,,,,,,,,,
,Rare Disease,[Introduction to Genetic/Rare Disease and the Application of Genetic Counseling],10.6224/JN.000063,,No,Non human subjects,,,,,,,,,,,,,,,,,,,,,,,,,,,,,,,,,,,
,Rare Disease,Graves' orbitopathy as a rare disease in Europe: a European Group on Graves' Orbitopathy (EUGOGO) position statement,10.1186/s13023-017-0625-1,,No,Non human subjects,,,,,,,,,,,,,,,,,,,,,,,,,,,,,,,,,,,
,Rare Disease,Children's rare disease rehabilitation: from multidisciplinarity to the transdisciplinarity approach,10.23736/S1973-9087.17.04900-0,,No,Review,,,,,,,,,,,,,,,,,,,,,,,,,,,,,,,,,,,
,Rare Disease,Measuring what matters to rare disease patients - reflections on the work by the IRDiRC taskforce on patient-centered outcome measures,10.1186/s13023-017-0718-x,,No,Review,,,,,,,,,,,,,,,,,,,,,,,,,,,,,,,,,,,
,Rare Disease,Guidelines for the diagnosis and management of cystathionine beta-synthase deficiency,10.1007/s10545-016-9979-0,,No,Review,,,,,,,,,,,,,,,,,,,,,,,,,,,,,,,,,,,
,Rare Disease,ABCC6 and Pseudoxanthoma Elasticum: The Face of a Rare Disease from Genetics to Advocacy,10.3390/ijms18071488,,No,Review,,,,,,,,,,,,,,,,,,,,,,,,,,,,,,,,,,,
,Rare Disease,Microphysiological Systems (Tissue Chips) and their Utility for Rare Disease Research,10.1007/978-3-319-67144-4_23,,No,Review,,,,,,,,,,,,,,,,,,,,,,,,,,,,,,,,,,,
,Rare Disease,Preparing Data at the Source to Foster Interoperability across Rare Disease Resources,10.1007/978-3-319-67144-4_9,,No,Review,,,,,,,,,,,,,,,,,,,,,,,,,,,,,,,,,,,
,Rare Disease,Analysis of First-Year Twitter Metrics of a Rare Disease Community for Blastic Plasmacytoid Dendritic Cell Neoplasm (BPDCN) on Social Media: #BPDCN,10.1007/s11899-017-0422-x,,No,Review,,,,,,,,,,,,,,,,,,,,,,,,,,,,,,,,,,,
,Rare Disease,"Congenital chylothorax: Rare disease, wide concern",10.1002/ped4.12013,,No,Editorial,,,,,,,,,,,,,,,,,,,,,,,,,,,,,,,,,,,
,Rare Disease,10 Years of Rare Disease Day,10.1038/gt.2017.7,,No,Editorial,,,,,,,,,,,,,,,,,,,,,,,,,,,,,,,,,,,
,Rare Disease,Rare disease levels of evidence: Time for a new bar?,10.1212/WNL.0000000000004343,,No,Editorial,,,,,,,,,,,,,,,,,,,,,,,,,,,,,,,,,,,
,Rare Disease,Morgellons Disease,10.5021/ad.2017.29.2.223,2017-03-24,Yes,,Yes,1,1,No,No,No,No,Yes,No,None,Not listed,No indication,diagnosis,None,Unicentric,No,observational,retrospective,None,No,No,No,No,No,No,No,No,No,No,No,No,No,No,,
,Rare Disease,A cybernetic eye for rare disease,10.1038/s41551-017-0032,,No,Review,,,,,,,,,,,,,,,,,,,,,,,,,,,,,,,,,,,
,Rare Disease,Rare Disease in Cardiovascular Medicine I,10.1093/eurheartj/ehx241,,No,Review,,,,,,,,,,,,,,,,,,,,,,,,,,,,,,,,,,,
,Rare Disease,Rare disease: a national survey of paediatricians' experiences and needs,10.1136/bmjpo-2017-000172,,No,Non human subjects,,,,,,,,,,,,,,,,,,,,,,,,,,,,,,,,,,,
,Rare Disease,How Doctors Think: Common Diagnostic Errors in Clinical Judgment-Lessons from an Undiagnosed and Rare Disease Program,10.1016/j.pcl.2016.08.002,,No,Review,,,,,,,,,,,,,,,,,,,,,,,,,,,,,,,,,,,
,Rare Disease,Cardiac amyloidosis: An update on diagnosis and treatment,10.3949/ccjm.84.s3.02,,No,Review,,,,,,,,,,,,,,,,,,,,,,,,,,,,,,,,,,,
,Rare Disease,Industrializing rare disease therapy discovery and development,10.1038/nbt.3787,,No,Non human subjects,,,,,,,,,,,,,,,,,,,,,,,,,,,,,,,,,,,
,Rare Disease,E-Learning for Rare Diseases: An Example Using Fabry Disease,10.3390/ijms18102049,,No,Non human subjects,,,,,,,,,,,,,,,,,,,,,,,,,,,,,,,,,,,
,Rare Disease,[Diagnosis and treatment of orbital cellulitis],28745248,,No,Review,,,,,,,,,,,,,,,,,,,,,,,,,,,,,,,,,,,
,Rare Disease,[Rare diseases in post-genomic era],10.1701/2731.27836,,No,Review,,,,,,,,,,,,,,,,,,,,,,,,,,,,,,,,,,,
,Rare Disease,Newborn Screening: Beyond the Spot,10.1007/978-3-319-67144-4_19,,No,Review,,,,,,,,,,,,,,,,,,,,,,,,,,,,,,,,,,,
,Rare Disease,Amyloid heart disease: genetics translated into disease-modifying therapy,10.1136/heartjnl-2016-309914,,No,Review,,,,,,,,,,,,,,,,,,,,,,,,,,,,,,,,,,,
,Rare Disease,Patient support groups in the management of Wilson disease,10.1016/B978-0-444-63625-6.00020-3,,No,Review,,,,,,,,,,,,,,,,,,,,,,,,,,,,,,,,,,,
,Rare Disease,Rare respiratory diseases are ready for primetime: from Rare Disease Day to the European Reference Networks,10.1183/13993003.00085-2017,,No,Editorial,,,,,,,,,,,,,,,,,,,,,,,,,,,,,,,,,,,
,Rare Disease,Rare disease registries: a call to action,10.1111/imj.13528,,No,Non human subjects,,,,,,,,,,,,,,,,,,,,,,,,,,,,,,,,,,,
,Rare Disease,"Rare Disease Biospecimens and Patient Registries: Interoperability for Research Promotion, a European Example: EuroBioBank and SpainRDR-BioNER",10.1007/978-3-319-67144-4_7,,No,Non human subjects,,,,,,,,,,,,,,,,,,,,,,,,,,,,,,,,,,,
,Rare Disease,Health Technology Assessment and Appraisal of Therapies for Rare Diseases,10.1007/978-3-319-67144-4_13,,No,Review,,,,,,,,,,,,,,,,,,,,,,,,,,,,,,,,,,,
,Rare Disease,Genetic and Rare Disease of the CNS. Part I: Fatal Familial Insomnia (FFI),10.1021/acschemneuro.7b00463,,No,Editorial,,,,,,,,,,,,,,,,,,,,,,,,,,,,,,,,,,,
,Rare Disease,Review of 11 national policies for rare diseases in the context of key patient needs,10.1186/s13023-017-0618-0,,No,Review,,,,,,,,,,,,,,,,,,,,,,,,,,,,,,,,,,,
,Rare Disease,Rare Diseases: Joining Mainstream Research and Treatment Based on Reliable Epidemiological Data,10.1007/978-3-319-67144-4_1,,No,Review,,,,,,,,,,,,,,,,,,,,,,,,,,,,,,,,,,,
,Rare Disease,Defining rare diseases in China,10.5582/irdr.2017.01009,,No,Review,,,,,,,,,,,,,,,,,,,,,,,,,,,,,,,,,,,
,Rare Disease,[Retinoblastoma],30512823,,No,Review,,,,,,,,,,,,,,,,,,,,,,,,,,,,,,,,,,,
,Rare Disease,Computational drug repositioning for rare diseases in the era of precision medicine, 10.1016/j.drudis.2017.10.009,,No,Review,,,,,,,,,,,,,,,,,,,,,,,,,,,,,,,,,,,
,Rare Disease,Mouse phenotyping sheds light on rare disease,10.1038/nbt.3959,,No,Non human subjects,,,,,,,,,,,,,,,,,,,,,,,,,,,,,,,,,,,
,Rare Disease,Primary Cutaneous Nodular Amyloidosis: A Rare Disease,10.4103/2229-5178.209613,2017-07-0`,Yes,,Yes,1,1,No,No,No,No,No,Yes,None,24,No indication,diagnosis,None,Unicentric,No,observational,retrospective,None,No,No,No,No,No,No,No,No,No,No,No,No,No,No,,
,Rare Disease,Patient-Reported Outcome and Observer-Reported Outcome Assessment in Rare Disease Trials,10.1016/j.jval.2017.05.017,,No,Editorial,,,,,,,,,,,,,,,,,,,,,,,,,,,,,,,,,,,
,Rare Disease,Access to care in rare liver diseases: New challenges and new opportunities,10.1016/j.jhep.2017.11.004,,No,Review,,,,,,,,,,,,,,,,,,,,,,,,,,,,,,,,,,,
,Rare Disease,An Update on Oculodermal Melanocytosis and Rare Associated Conditions,10.3109/08820538.2015.1118133,,No,Review,,,,,,,,,,,,,,,,,,,,,,,,,,,,,,,,,,,
,Rare Disease,Immunoglobulin G4-related disease: a rare steroid-responsive disease,10.1002/rcr2.231,2017-03-28,Yes,,Yes,1,1,No,No,No,No,Yes,No,None,6,No indication,diagnosis & treatment,None,Unicentric,No,observational,retrospective,None,No,No,No,No,No,No,No,No,No,No,No,No,No,No,,
,Rare Disease,Prioritizing Rare Diseases: Psychological Effects Influencing Medical Decision Making,10.1177/0272989X17691744,2017-02-14,Yes,,Yes,1270,0,Yes,Yes,No,Yes,No,No,None,3,No indication,measuring societal preference for rare diseases,postal questionnaire,Unicentric,No,observational,prospective,"Chi square, p test",No,No,No,No,No,No,Yes,No,No,No,No,No,No,Yes,,
,Rare Disease,Hirayama disease: diagnostic essentials in neuroimaging,10.1002/ccr3.1246,2017-10-30,Yes,,Yes,1,1,No,No,No,No,Yes,No,None,Not listed,No indication,diagnostic imagine,None,Unicentric,No,observational,retrospective,None,No,No,No,No,No,No,No,No,No,No,No,No,No,No,,
,Rare Disease,Median Arcuate Ligament Syndrome-Review of This Rare Disease,10.1001/jamasurg.2016.0002,,No,Review,,,,,,,,,,,,,,,,,,,,,,,,,,,,,,,,,,,
,Rare Disease,Epidemiology of Lung Cancer,10.1016/j.soc.2016.02.001,,No,Review,,,,,,,,,,,,,,,,,,,,,,,,,,,,,,,,,,,
,Rare Disease,[Ehlers-Danlos syndrome],27136954,,No,Review,,,,,,,,,,,,,,,,,,,,,,,,,,,,,,,,,,,
,Rare Disease,Kyasanur Forest Disease (KFD): Rare Disease of Zoonotic Origin,28327690,,No,Review,,,,,,,,,,,,,,,,,,,,,,,,,,,,,,,,,,,
,Rare Disease,Ultra-rare Disease and Genomics-Driven Precision Medicine,10.5808/GI.2016.14.2.42,,No,Review,,,,,,,,,,,,,,,,,,,,,,,,,,,,,,,,,,,
,Rare Disease,Autoimmune Myopathies,10.1212/01.CON.0000511070.50715.ab,,No,Review,,,,,,,,,,,,,,,,,,,,,,,,,,,,,,,,,,,
,Rare Disease,Challenges and Opportunities in Rare Disease Drug Development,10.1002/cpt.430,,No,Editorial,,,,,,,,,,,,,,,,,,,,,,,,,,,,,,,,,,,
,Rare Disease,[Acromegaly: recognition of a rare disease in psychiatric practice],27868174,,No,Review,,,,,,,,,,,,,,,,,,,,,,,,,,,,,,,,,,,
,Rare Disease,Why we should care about ultra-rare disease,10.1183/16000617.0017-2016,,No,Editorial,,,,,,,,,,,,,,,,,,,,,,,,,,,,,,,,,,,
,Rare Disease,Rare high-impact disease variants: properties and identifications,10.1017/S0016672316000033,,No,Non human subjects,,,,,,,,,,,,,,,,,,,,,,,,,,,,,,,,,,,
,Rare Disease,"Kounis syndrome: an update on epidemiology, pathogenesis, diagnosis and therapeutic management",10.1515/cclm-2016-0010,,No,Review,,,,,,,,,,,,,,,,,,,,,,,,,,,,,,,,,,,
,Rare Disease,Biology and management of ependymomas,10.1093/neuonc/now016,,No,Review,,,,,,,,,,,,,,,,,,,,,,,,,,,,,,,,,,,
,Rare Disease,Ovarian cancer in children and adolescents: A rare disease that needs more attention,10.1016/j.maturitas.2016.03.003,,No,Review,,,,,,,,,,,,,,,,,,,,,,,,,,,,,,,,,,,
,Rare Disease,Eosinophilic Gastroenteritis : Brief Review,27382945,,No,Review,,,,,,,,,,,,,,,,,,,,,,,,,,,,,,,,,,,
,Rare Disease,Pulmonary hypertension: still a rare disease?,10.1016/S2213-2600(16)00103-X,,No,Editorial,,,,,,,,,,,,,,,,,,,,,,,,,,,,,,,,,,,
,Rare Disease,"Alkaptonuria: An example of a ""fundamental disease""--A rare disease with important lessons for more common disorders",10.1016/j.semcdb.2016.02.020,,No,Review,,,,,,,,,,,,,,,,,,,,,,,,,,,,,,,,,,,
,Rare Disease,Thyrotoxic Periodic Paralysis: A Concise Review of the Literature,10.2174/1573397112666160404124822,,No,Review,,,,,,,,,,,,,,,,,,,,,,,,,,,,,,,,,,,
,Rare Disease,Pleuroparenchymal Fibroelastosis of the Lung: A Review, 10.5858/arpa.2015-0166-RS,,No,Review,,,,,,,,,,,,,,,,,,,,,,,,,,,,,,,,,,,
,Rare Disease,Amyloidosis: A rare disease with varied manifestations,10.1016/j.currproblcancer.2016.12.003,,No,Editorial,,,,,,,,,,,,,,,,,,,,,,,,,,,,,,,,,,,
,Rare Disease,Exome sequencing a review of new strategies for rare genomic disease research,10.1016/j.ygeno.2016.06.003,,No,Review,,,,,,,,,,,,,,,,,,,,,,,,,,,,,,,,,,,
,Rare Disease,State of rare disease management in Southeast Asia,10.1186/s13023-016-0460-9,,No,Review,,,,,,,,,,,,,,,,,,,,,,,,,,,,,,,,,,,
,Rare Disease,An innovative and collaborative partnership between patients with rare disease and industry-supported registries: the Global aHUS Registry,10.1186/s13023-016-0537-5,,No,Review,,,,,,,,,,,,,,,,,,,,,,,,,,,,,,,,,,,
,Rare Disease,Erdheim-Chester Disease: A Rare Presentation of a Rare Disease,10.1177/2324709616663233,2016-08-22,Yes,,Yes,1,1,No,No,No,No,No,Yes,None,2,No indication,disease progression + treatment,rare presentation,Unicentric,No,observational,retrospective,None,No,No,No,No,No,No,No,No,No,No,No,No,No,No,,
,Rare Disease,Osler-Weber-Rendu disease: A rare cause of recurrent hemoptysis,10.4103/0970-2113.180878,2016-06-01,Yes,,Yes,1,1,No,No,No,No,No,Yes,None,19,No indication,treatment ,rare cause,Unicentric,No,observational,retrospective,None,No,No,No,No,No,No,No,No,No,No,No,No,No,No,,
,Rare Disease,"Definition, epidemiology and registries of pulmonary hypertension",10.1007/s10741-015-9510-y,,No,Review,,,,,,,,,,,,,,,,,,,,,,,,,,,,,,,,,,,
,Rare Disease,"Urachal cancer: contemporary review of the pathological, surgical, and prognostic aspects of this rare disease",26583595,,No,Review,,,,,,,,,,,,,,,,,,,,,,,,,,,,,,,,,,,
,Rare Disease,Rare disease relations through common genes and protein interactions,10.1016/j.mcp.2016.03.004,,No,Non human subjects,,,,,,,,,,,,,,,,,,,,,,,,,,,,,,,,,,,
,Rare Disease,Listeriosis: Is It a Rare Disease in Thailand?,27249907,,No,Not available,,,,,,,,,,,,,,,,,,,,,,,,,,,,,,,,,,,
,Rare Disease,Rare Disease and Low Event Rates: Challenges for Refining Risk Stratification in Brugada Syndrome,10.1016/j.cjca.2016.02.050,,No,Editorial,,,,,,,,,,,,,,,,,,,,,,,,,,,,,,,,,,,
,Rare Disease,Primary angiitis of the central nervous system: avoiding misdiagnosis and missed diagnosis of a rare disease,10.1136/practneurol-2015-001332,,No,Review,,,,,,,,,,,,,,,,,,,,,,,,,,,,,,,,,,,
,Rare Disease,Rare disease clinical trials: Power in numbers,10.1212/NXG.0000000000000092,,No,Non human subjects,,,,,,,,,,,,,,,,,,,,,,,,,,,,,,,,,,,
,Rare Disease,Rare disease models provide insight into inherited forms of neurodegeneration,PMC5462091,,No,Non human subjects,,,,,,,,,,,,,,,,,,,,,,,,,,,,,,,,,,,
,Rare Disease,The Quality of Rare Disease Registries: Evaluation and Characterization,10.1159/000444476,,No,Non human subjects,,,,,,,,,,,,,,,,,,,,,,,,,,,,,,,,,,,
,Rare Disease,Hirayama Disease: A Rare Disease with Unusual Features,10.1155/2016/5839761,2016-12-21,Yes,,Yes,1,1,No,No,No,No,Yes,No,None,Not listed,No indication,disease characterization,None,Unicentric,No,observational,retrospective,None,No,No,No,No,No,No,No,No,No,No,No,No,No,No,,
,Rare Disease,Sapientia: accelerating rare disease diagnosis and treatment,10.2217/pme-2016-0048,,No,Non human subjects,,,,,,,,,,,,,,,,,,,,,,,,,,,,,,,,,,,
,Rare Disease,Battle over rare disease drug ensnares NIH,10.1126/science.354.6308.18,,No,Non human subjects,,,,,,,,,,,,,,,,,,,,,,,,,,,,,,,,,,,
,Rare Disease,"Calciphylaxis, a rare disease with fatal outcome",26819179,,No,Review,,,,,,,,,,,,,,,,,,,,,,,,,,,,,,,,,,,
,Rare Disease,The medical experience of a patient with a rare disease and her family,10.1186/s13023-016-0401-7,,No,Letter to the Editor ,,,,,,,,,,,,,,,,,,,,,,,,,,,,,,,,,,,
,Rare Disease,Communication strategies employed by rare disease patient organizations in Spain,10.1590/1413-81232015218.19852015,,No,Non human subjects,,,,,,,,,,,,,,,,,,,,,,,,,,,,,,,,,,,
,Rare Disease,Patient Voice in Rare Disease Drug Development and Endpoints,10.1177/2168479016671559,,No,Review,,,,,,,,,,,,,,,,,,,,,,,,,,,,,,,,,,,
,Rare Disease,An Update on Oculodermal Melanocytosis and Rare Associated Conditions,10.3109/08820538.2015.1118133,,No,Review,,,,,,,,,,,,,,,,,,,,,,,,,,,,,,,,,,,
,Rare Disease,Computer-assisted initial diagnosis of rare diseases,10.7717/peerj.2211,,No,Non human subjects,,,,,,,,,,,,,,,,,,,,,,,,,,,,,,,,,,,
,Rare Disease,Fostering collaborative research for rare genetic disease: the example of niemann-pick type C disease,10.1186/s13023-016-0540-x,,No,Non human subjects,,,,,,,,,,,,,,,,,,,,,,,,,,,,,,,,,,,
,Rare Disease,Using Registries to Understand Clinical Practice: A Lesson for Rare Disease,10.1016/j.jacc.2015.12.057,,No,Editorial,,,,,,,,,,,,,,,,,,,,,,,,,,,,,,,,,,,
,Rare Disease,"Finding Rare, Disease-Associated Variants in Isolated Groups: Potential Advantages of Mennonite Populations",10.13110/humanbiology.88.2.0109,,No,Non human subjects,,,,,,,,,,,,,,,,,,,,,,,,,,,,,,,,,,,
,Rare Disease,"[Erdheim-Chester disease, an incredible simulator. Cases reports and review of literature]",10.1016/j.neucir.2016.02.009,,No,Review,,,,,,,,,,,,,,,,,,,,,,,,,,,,,,,,,,,
,Rare Disease,Kikuchi-Fujimoto Disease: Unusual Presentation of Rare Disease,10.4081/cp.2016.828,2016-03-25,Yes,,Yes,1,1,No,No,No,No,Yes,No,None,6,No indication,diagnosis + treatment,rare presentation,Unicentric,No,retrospective,retrospective,None,No,No,No,No,No,No,No,No,No,No,No,No,No,No,,
,Rare Disease,[SOLAR URTICARIA],28530058,,No,Review,,,,,,,,,,,,,,,,,,,,,,,,,,,,,,,,,,,
,Rare Disease,Intestinal Lymphangiectasia: Insights on Management and Literature Review,10.12659/ajcr.899636,,No,Review,,,,,,,,,,,,,,,,,,,,,,,,,,,,,,,,,,,
,Rare Disease,"Tuberkulose in An�sthesie, Intensiv- und Notfallmedizin - Diagnostik und Umgang",10.1055/s-0042-101450,,No,Review,,,,,,,,,,,,,,,,,,,,,,,,,,,,,,,,,,,
,Rare Disease,Patients as key partners in rare disease drug development,10.1038/nrd.2016.133,,No,Non human subjects,,,,,,,,,,,,,,,,,,,,,,,,,,,,,,,,,,,
,Rare Disease,A Rare Disease of the Digestive Tract: Esophageal Melanosis,10.14740/gr670w,2016-06-18,Yes,,Yes,1,1,No,No,No,No,Yes,No,None,12,No indication,diagnosis + treatment,None,Unicentric,No,retrospective,retrospective,None,No,No,No,No,No,No,No,No,No,No,No,No,No,No,,
,Rare Disease,Rare Disease Terminology and Definitions-A Systematic Global Review: Report of the ISPOR Rare Disease Special Interest Group,10.1016/j.jval.2015.05.008,,No,Review,,,,,,,,,,,,,,,,,,,,,,,,,,,,,,,,,,,
,Rare Disease,Localized scleroderma: clinical spectrum and therapeutic update,10.1590/abd1806-4841.20152890,,No,Review,,,,,,,,,,,,,,,,,,,,,,,,,,,,,,,,,,,
,Rare Disease,Polyarteritis nodosa,10.1016/j.rdc.2014.09.005,,No,Review,,,,,,,,,,,,,,,,,,,,,,,,,,,,,,,,,,,
,Rare Disease,Hutchinson-Gilford progeria syndrome,10.1016/B978-0-444-62702-5.00018-4,,No,Review,,,,,,,,,,,,,,,,,,,,,,,,,,,,,,,,,,,
,Rare Disease,A rare disease in an atypical location-Kimura's Disease of the upper extremity,10.1007/s00256-015-2222-5,,No,Review,,,,,,,,,,,,,,,,,,,,,,,,,,,,,,,,,,,
,Rare Disease,The changing face of a rare disease: lymphangioleiomyomatosis,10.1183/13993003.00412-2015,,No,Review,,,,,,,,,,,,,,,,,,,,,,,,,,,,,,,,,,,
,Rare Disease,Recommendations for the development of rare disease drugs using the accelerated approval pathway and for qualifying biomarkers as primary endpoints,10.1186/s13023-014-0195-4,,No,Review,,,,,,,,,,,,,,,,,,,,,,,,,,,,,,,,,,,
,Rare Disease,"Rare disease diagnosis: A review of web search, social media and large-scale data-mining approaches",10.1080/21675511.2015.1083145,,No,Review,,,,,,,,,,,,,,,,,,,,,,,,,,,,,,,,,,,
,Rare Disease,Ormond's Disease--IgG4-related Disease,10.14712/23362936.2015.57,,No,Review,,,,,,,,,,,,,,,,,,,,,,,,,,,,,,,,,,,
,Rare Disease,Taking Control of Castleman Disease: Leveraging Precision Medicine Technologies to Accelerate Rare Disease Research,PMC4654187,,No,Review,,,,,,,,,,,,,,,,,,,,,,,,,,,,,,,,,,,
,Rare Disease,Training for a neurology career in a rare disease: The role of cyberconsults,10.1002/ana.24386,,No,Review,,,,,,,,,,,,,,,,,,,,,,,,,,,,,,,,,,,
,Rare Disease,The supportive care needs of parents caring for a child with a rare disease: A scoping review,10.1016/j.dhjo.2015.03.009,,No,Review,,,,,,,,,,,,,,,,,,,,,,,,,,,,,,,,,,,
,Rare Disease,The long tail and rare disease research: the impact of next-generation sequencing for rare Mendelian disorders,10.1017/S0016672315000166,,No,Review,,,,,,,,,,,,,,,,,,,,,,,,,,,,,,,,,,,
,Rare Disease,Multiple symmetric lipomatosis: a rare disease and its possible links to brown adipose tissue,10.1016/j.numecd.2015.01.010,,No,Review,,,,,,,,,,,,,,,,,,,,,,,,,,,,,,,,,,,
,Rare Disease,Rare pediatric central neurocytomas,10.1016/j.nec.2014.09.015,,No,Review,,,,,,,,,,,,,,,,,,,,,,,,,,,,,,,,,,,
,Rare Disease,Fragile X syndrome as a rare disease in China - Therapeutic challenges and opportunities,10.5582/irdr.2014.01037,,No,Review,,,,,,,,,,,,,,,,,,,,,,,,,,,,,,,,,,,
,Rare Disease,[Tetanus and Clostridium tetani--a brief review],26376540,,No,Review,,,,,,,,,,,,,,,,,,,,,,,,,,,,,,,,,,,
,Rare Disease,[Lymphangiomatosis and Gorham-Stout disease],26529945,,No,Review,,,,,,,,,,,,,,,,,,,,,,,,,,,,,,,,,,,
,Rare Disease,Current status of newborn screening worldwide: 2015,10.1053/j.semperi.2015.03.002,,No,Review,,,,,,,,,,,,,,,,,,,,,,,,,,,,,,,,,,,
,Rare Disease,Panatrophy of Gowers is a rare disease: case reports and review of the literature,10.1111/ijd.12465,,No,Review,,,,,,,,,,,,,,,,,,,,,,,,,,,,,,,,,,,
,Rare Disease,Reducing the cost of rare disease drugs,10.1016/S0140-6736(15)60420-2,,No,Editorial,,,,,,,,,,,,,,,,,,,,,,,,,,,,,,,,,,,
,Rare Disease,Rare disease policies to improve care for patients in Europe,10.1016/j.bbadis.2015.02.008,,No,Non human subjects,,,,,,,,,,,,,,,,,,,,,,,,,,,,,,,,,,,
,Rare Disease,[Calciphylaxis],10.1055/s-0041-100834,,No,Review,,,,,,,,,,,,,,,,,,,,,,,,,,,,,,,,,,,
,Rare Disease,"""Vanishing Bone Disease"" in Maxillofacial Region: A Review and Our Experience",10.1007/s12663-015-0746-9,,No,Review,,,,,,,,,,,,,,,,,,,,,,,,,,,,,,,,,,,
,Rare Disease,Rarest of a rare disease: challenges in advancing our knowledge of thymic carcinoma,10.1016/j.jtcvs.2014.11.018,,No,Editorial,,,,,,,,,,,,,,,,,,,,,,,,,,,,,,,,,,,
,Rare Disease,"Resources, challenges and way forward in rare mitochondrial diseases research",10.12688/f1000research.6208.2,,No,Review,,,,,,,,,,,,,,,,,,,,,,,,,,,,,,,,,,,
,Rare Disease,Delayed access to treatments for rare diseases: who's to blame?,10.1111/resp.12498,,No,Review,,,,,,,,,,,,,,,,,,,,,,,,,,,,,,,,,,,
,Rare Disease,Groove pancreatitis,25952803,,No,Review,,,,,,,,,,,,,,,,,,,,,,,,,,,,,,,,,,,
,Rare Disease,Rare causes of osteoporosis,10.11138/ccmbm/2015.12.2.151,,No,Review,,,,,,,,,,,,,,,,,,,,,,,,,,,,,,,,,,,
,Rare Disease,Rare Disease Issue: What Do Neonatal Nurses Need to Know About Rare Diseases?,10.1097/ANC.0000000000000212,,No,Editorial,,,,,,,,,,,,,,,,,,,,,,,,,,,,,,,,,,,
,Rare Disease,Van der Knaap disease: a rare disease with atypical features,10.1136/bcr-2015-209831,2015-07-23,Yes,,Yes,1,1,No,No,No,No,Yes,No,None,Not listed,No indication,diagnosis,no available treatment,Unicentric,No,observational,retrospective,None,No,No,No,No,No,No,No,No,No,No,No,No,No,No,,
,Rare Disease,Supporting patients with a rare disease,26488042,,No,Review,,,,,,,,,,,,,,,,,,,,,,,,,,,,,,,,,,,
,Rare Disease,Documenting rare disease data in China,10.1126/science.349.6252.1064-b,,No,Review,,,,,,,,,,,,,,,,,,,,,,,,,,,,,,,,,,,
,Rare Disease,Research in haemophilia B--approaching the request for high evidence levels in a rare disease,10.1111/hae.12603,,No,Review,,,,,,,,,,,,,,,,,,,,,,,,,,,,,,,,,,,
,Rare Disease,The Matchmaker Exchange: a platform for rare disease gene discovery,10.1002/humu.22858,,No,Non human subjects,,,,,,,,,,,,,,,,,,,,,,,,,,,,,,,,,,,
,Rare Disease,Policy recommendations for rare disease centres of expertise,10.1016/j.evalprogplan.2015.03.006,2015-04-16,Yes,,No,65,31,Yes,No,No,No,No,No,European Commission,Not listed,No indication,developed policy reccomendations,Delphi technique,Multicentric,No,experimental,prospective,None,No,No,No,No,No,No,No,No,No,No,No,No,No,No,,
,Rare Disease,Focusing on rare diseases in China: are we there yet?,10.1186/s13023-015-0361-3,,No,Non human subjects,,,,,,,,,,,,,,,,,,,,,,,,,,,,,,,,,,,
,Rare Disease,Rare thyroid non-neoplastic diseases,10.1186/s13044-015-0017-3,,No,Review,,,,,,,,,,,,,,,,,,,,,,,,,,,,,,,,,,,
,Rare Disease,Rett Syndrome as a Rare Disease: A European Perspective,10.1159/000381139,,No,Non human subjects,,,,,,,,,,,,,,,,,,,,,,,,,,,,,,,,,,,
,Rare Disease,Characterization of a rare Unverricht-Lundborg disease mutation,10.1016/j.ymgmr.2015.07.005,,No,Non human subjects,,,,,,,,,,,,,,,,,,,,,,,,,,,,,,,,,,,
,Rare Disease,"Penile cancer: new insights into the ""way forward"" for this rare disease",10.1016/j.juro.2014.11.075,,No,Editorial,,,,,,,,,,,,,,,,,,,,,,,,,,,,,,,,,,,
,Rare Disease,Gastric sarcoidosis: rare presentation of a rare disease,10.1179/2295333714Y.0000000073,,No,Review,,,,,,,,,,,,,,,,,,,,,,,,,,,,,,,,,,,
,Rare Disease,Integrating ontologies of rare diseases and radiological diagnosis,,,No,Non human subjects,,,,,,,,,,,,,,,,,,,,,,,,,,,,,,,,,,,
,Rare Disease,Vasculitis in children,10.1093/ndt/gfu393,,No,Review,,,,,,,,,,,,,,,,,,,,,,,,,,,,,,,,,,,
,Rare Disease,Lessons from a rare disease: IgG subclass and disease severity in alloimmune antenatal membranous nephropathy,10.1038/ki.2014.367,,No,Comment,,,,,,,,,,,,,,,,,,,,,,,,,,,,,,,,,,,
,Rare Disease,Towards government-funded special biomedical research programs to combat rare diseases in China,10.5582/bst.2015.01048,,No,Review,,,,,,,,,,,,,,,,,,,,,,,,,,,,,,,,,,,
,Rare Disease,Rare disease registries classification and characterization: a data mining approach,10.1159/000369993,,No,Non human subjects,,,,,,,,,,,,,,,,,,,,,,,,,,,,,,,,,,,
,Rare Disease,"4th Rare Disease South Eastern Europe (See) Meeting Skopje, Macedonia (November 14th, 2015)",10.1515/prilozi-2015-0091,,No,Non human subjects,,,,,,,,,,,,,,,,,,,,,,,,,,,,,,,,,,,
,Rare Disease,Mitigating false-positive associations in rare disease gene discovery,10.1002/humu.22847,,No,Non human subjects,,,,,,,,,,,,,,,,,,,,,,,,,,,,,,,,,,,
,Rare Disease,[The future direction of rare disease in China: from the current diagnosis and treatment situation of Gaucher disease],26182498,,No,Editorial,,,,,,,,,,,,,,,,,,,,,,,,,,,,,,,,,,,
,Rare Disease,Morbus Beh�et - a rare disease in Central Europe,10.5114/aoms.2015.56344,,No,Non human subjects,,,,,,,,,,,,,,,,,,,,,,,,,,,,,,,,,,,
,Rare Disease,Cost effective assay choice for rare disease study designs,10.1186/s13023-015-0226-9,,No,Non human subjects,,,,,,,,,,,,,,,,,,,,,,,,,,,,,,,,,,,
,Rare Disease,[Pleural pseudomyxoma: A rare disease],10.1016/j.pneumo.2015.05.002,,No,Review,,,,,,,,,,,,,,,,,,,,,,,,,,,,,,,,,,,
,Rare Disease,A Sporadic Case of Ichthyosis Curth Macklin: Rare Presentation of a Rare Disease,10.4103/0019-5154.164439,2015-10-01,Yes,,Yes,1,1,No,No,No,No,Yes,No,None,Not listed,No indication,diagnosis,None,Unicentric,No,observational,retrospective,None,No,No,No,No,No,No,No,No,No,No,No,No,No,No,,
,Rare Disease,"A rare disease presenting as pyrexia, hepatosplenomegaly and pancytopenia",10.12968/hmed.2015.76.7.426,2015-07-03,Yes,,Yes,1,1,No,No,No,No,Yes,No,None,1,No indication,diagnosis + treatment,Death,Unicentric,No,observational,retrospective,None,No,No,No,No,No,No,No,No,No,No,No,No,No,No,,
,Rare Disease,Malaria in Europe: a rare disease?,10.1016/j.gaceta.2015.02.010,,No,Non human subjects,,,,,,,,,,,,,,,,,,,,,,,,,,,,,,,,,,,
,Rare Disease,[Acute abdominal pain: when to think about a rare disease?],10.1016/S0929-693X(15)30072-5,,No,Review,,,,,,,,,,,,,,,,,,,,,,,,,,,,,,,,,,,
,Rare Disease,An unusual onset of a rare disease,10.1016/j.dld.2015.07.002,,No,Not original article,,,,,,,,,,,,,,,,,,,,,,,,,,,,,,,,,,,
,Rare Disease,Alexion pays big for Synageva's rare disease drug candidate,10.1038/nbt0715-679,,No,Review,,,,,,,,,,,,,,,,,,,,,,,,,,,,,,,,,,,
,Rare Disease,Multiple Enteroenteric Fistulas- Crohn's Disease- A Case Report,PMC4703236,2015-08-11,Yes,,Yes,1,1,No,No,No,No,Yes,No,None,3,No indication,diagnosis + treatment,None,Unicentric,No,observational,retrospective,None,No,No,No,No,No,No,No,No,No,No,No,No,No,No,,
,Rare Disease,Vanishing bone disease (Gorham-Stout syndrome): A review of a rare entity,10.5312/wjo.v5.i5.694,,No,Review,,,,,,,,,,,,,,,,,,,,,,,,,,,,,,,,,,,
,Rare Disease,Fungi associated with drug recalls and rare disease outbreaks,10.1007/s10295-014-1503-7,,No,Review,,,,,,,,,,,,,,,,,,,,,,,,,,,,,,,,,,,
,Rare Disease,[Narcolepsy--rare disease that has received increased attention. Pandemrix vaccination caused a higher incidence among children and adolescents],25699322,,No,Review,,,,,,,,,,,,,,,,,,,,,,,,,,,,,,,,,,,
,Rare Disease,Bladder cancer: the curious case of a not so rare disease,10.1097/MOU.0000000000000098,,No,Editorial,,,,,,,,,,,,,,,,,,,,,,,,,,,,,,,,,,,
,Rare Disease,Calcific uraemic arteriolopathy: a rare disease with a potentially high impact on chronic kidney disease-mineral and bone disorder,10.1007/s00467-013-2746-7,,No,Review,,,,,,,,,,,,,,,,,,,,,,,,,,,,,,,,,,,
,Rare Disease,The pooling of manpower and resources through the establishment of European reference networks and rare disease patient registries is a necessary area of collaboration for rare renal disorders,10.1093/ndt/gfu094,,No,Review,,,,,,,,,,,,,,,,,,,,,,,,,,,,,,,,,,,
,Rare Disease,Palmoplantar keratoderma (PPK): acquired and genetic causes of a not so rare disease,10.1111/ddg.12418,,No,Review,,,,,,,,,,,,,,,,,,,,,,,,,,,,,,,,,,,
,Rare Disease,"Nonneoplastic, benign, and malignant splenic diseases: cross-sectional imaging findings and rare disease entities",10.2214/AJR.13.11777,,No,Review,,,,,,,,,,,,,,,,,,,,,,,,,,,,,,,,,,,
,Rare Disease,The role of the special educator and rehabilitator with a child with a rare disease,24802199,,No,Review,,,,,,,,,,,,,,,,,,,,,,,,,,,,,,,,,,,
,Rare Disease,Investigational drugs for the management of Huntington's disease: are we there yet?,10.1517/13543784.2014.934807,,No,Review,,,,,,,,,,,,,,,,,,,,,,,,,,,,,,,,,,,
,Rare Disease,Candidate gene discovery and prioritization in rare diseases,10.1007/978-1-4939-0847-9_17,,No,Review,,,,,,,,,,,,,,,,,,,,,,,,,,,,,,,,,,,
,Rare Disease,Sneddon syndrome: rare disease or under diagnosed clinical entity? Review of the literature related to a clinical case,25341280,,No,Review,,,,,,,,,,,,,,,,,,,,,,,,,,,,,,,,,,,
,Rare Disease,[Rare disease: centre of expertise or care guideline?],25336315,,No,Review,,,,,,,,,,,,,,,,,,,,,,,,,,,,,,,,,,,
,Rare Disease,Collecting rare diseases,10.12688/f1000research.5577.1,,No,Review,,,,,,,,,,,,,,,,,,,,,,,,,,,,,,,,,,,
,Rare Disease,Collaboration for rare disease drug discovery research,10.12688/f1000research.5564.1,,No,Review,,,,,,,,,,,,,,,,,,,,,,,,,,,,,,,,,,,
,Rare Disease,[Rare disease: centre of expertise or care guideline?],25336315,,No,Review,,,,,,,,,,,,,,,,,,,,,,,,,,,,,,,,,,,
,Rare Disease,Generating health technology assessment evidence for rare diseases,10.1017/S0266462314000464,,No,Review,,,,,,,,,,,,,,,,,,,,,,,,,,,,,,,,,,,
,Rare Disease,Understanding rare disease pathogenesis: a grand challenge for model organisms,10.1534/genetics.114.170217,,No,Comment,,,,,,,,,,,,,,,,,,,,,,,,,,,,,,,,,,,
,Rare Disease,An Overview of Rare and Unusual Clinical Features of Bietti's Crystalline Dystrophy,PMC4346678,,No,Review,,,,,,,,,,,,,,,,,,,,,,,,,,,,,,,,,,,
,Rare Disease,Hereditary diffuse leukoencephalopathy with axonal spheroids: more than just a rare disease,10.1212/WNL.0000000000000026,,No,Editorial,,,,,,,,,,,,,,,,,,,,,,,,,,,,,,,,,,,
,Rare Disease,The European Union Committee of Experts on Rare Diseases: three productive years at the service of the rare disease community,10.1186/1750-1172-9-30,,No,Editorial,,,,,,,,,,,,,,,,,,,,,,,,,,,,,,,,,,,
,Rare Disease,Rare disease centers for periodic paralysis: China versus the United States and United Kingdom,10.1002/mus.23970,2014-02-01,Yes,,No,116,116,Yes,Yes,No,No,No,No,"Consortium for Clinical Investigation of Neurological Channelopathies (CINCH) from the National Institutes of Health (U54-NS059065 and 5-F05-NS065682), the Education Department of Zhejiang Province (Y201223831), the Health Bureau of Zhejiang Province (2013KYA074), and the Science Technology Department of Zhejiang Province Qianjiang Talents Project ",108,No indication,characterizing treatment centres,comparative study with other countries,Multicentric,Yes,observational,retrospective,None,No,No,No,No,No,No,No,No,No,No,No,No,No,No,,
,Rare Disease,Rare disease registries: an initiative to establish vasculitis registry in Poland,10.20452/pamw.2146,,No,Non human subjects,,,,,,,,,,,,,,,,,,,,,,,,,,,,,,,,,,,
,Rare Disease,Expanding rare disease drug trials based on shared molecular etiology,10.1038/nbt.2924,,No,Non human subjects,,,,,,,,,,,,,,,,,,,,,,,,,,,,,,,,,,,
,Rare Disease,"Coverage of rare disease names in standard terminologies and implications for patients, providers, and research",PMC4419993,,No,Non human subjects,,,,,,,,,,,,,,,,,,,,,,,,,,,,,,,,,,,
,Rare Disease,Rare diseases. Foreword,10.4155/fmc.14.59,,No,Foreward,,,,,,,,,,,,,,,,,,,,,,,,,,,,,,,,,,,
,Rare Disease,VKORC1 ER mislocalization causes rare disease,10.1182/blood-2014-07-586032,,No,Comment,,,,,,,,,,,,,,,,,,,,,,,,,,,,,,,,,,,
,Rare Disease,"Toward a functional definition of a ""rare disease"" for regulatory authorities and funding agencies",,,No,Non human subjects,,,,,,,,,,,,,,,,,,,,,,,,,,,,,,,,,,,
,Rare Disease,A systematic review of approaches for engaging patients for research on rare diseases,10.1007/s11606-014-2895-9,,No,Review,,,,,,,,,,,,,,,,,,,,,,,,,,,,,,,,,,,
,Rare Disease,Next-generation sequencing applied to rare diseases genomics,10.1586/14737159.2014.904749,,No,Review,,,,,,,,,,,,,,,,,,,,,,,,,,,,,,,,,,,
,Rare Disease,The clinical evidence and the role of imiquimod in the extramammary Paget disease,25102795,,No,Review,,,,,,,,,,,,,,,,,,,,,,,,,,,,,,,,,,,
,Rare Disease,Innovative research methods for studying treatments for rare diseases: methodological review,10.1136/bmj.g6802,,No,Review,,,,,,,,,,,,,,,,,,,,,,,,,,,,,,,,,,,
,Rare Disease,Legg-Calv�-Perthes disease: an overview with recent literature,25150324,,No,Review,,,,,,,,,,,,,,,,,,,,,,,,,,,,,,,,,,,
,Rare Disease,[Irritant-induced asthma],25558603,,No,Review,,,,,,,,,,,,,,,,,,,,,,,,,,,,,,,,,,,
,Rare Disease,Methodology of clinical trials for rare diseases,10.1016/j.berh.2014.03.004,,No,Review,,,,,,,,,,,,,,,,,,,,,,,,,,,,,,,,,,,
,Rare Disease,Renal replacement therapy for rare diseases affecting the kidney: an analysis of the ERA-EDTA Registry,N/A,,No,Not original article,,,,,,,,,,,,,,,,,,,,,,,,,,,,,,,,,,,
,Rare Disease,Rare Disease: Lobar Holoprosencephaly With a Median Cleft Lip-Case Report,10.1597/14-087,2014-08-01,Yes,,Yes,1,1,Yes,Yes,No,No,No,No,"COST Appearance Matters (University of Malta), European Science Foundation",24,No indication,diagnosis + treatment,None,Unicentric,No,observational,retrospective,None,No,No,No,No,No,No,No,No,No,No,No,No,No,No,,
,Rare Disease,FORGE Canada Consortium: outcomes of a 2-year national rare-disease gene-discovery project,10.1016/j.ajhg.2014.05.003,,No,Commentary,,,,,,,,,,,,,,,,,,,,,,,,,,,,,,,,,,,
,Rare Disease,"Important role of translational science in rare disease innovation, discovery, and drug development",10.1007/s11606-014-2881-2,,No,Non human subjects,,,,,,,,,,,,,,,,,,,,,,,,,,,,,,,,,,,
,Rare Disease,[Care for patients with rare diseases],25336312,,No,Review,,,,,,,,,,,,,,,,,,,,,,,,,,,,,,,,,,,
,Rare Disease,China launched a pilot project to improve its rare disease healthcare levels,10.1186/1750-1172-9-14,,No,Letter to the Editor,,,,,,,,,,,,,,,,,,,,,,,,,,,,,,,,,,,
,Rare Disease,"Vision for improvement: Expressive writing as an intervention for people with Stargardt's disease, a rare eye disease",10.1177/1359105314536453,2014-06-16,Yes,,No,48,48,No,No,No,No,No,Yes,None,2.25,No indication,randomized controlled trial,"expressive writing intervention in patients , patients completed at home",Unicentric,No,experimental,prospective,"chi square, t test, independent sample ttest, ANCOVAs, ",No,No,No,No,No,No,Yes,No,No,No,No,No,No,Yes,,
,Rare Disease,Acute alithiasic cholecystitis: a not so rare disease,25490170,2014-08-01,Yes,,No,7,7,No,No,No,No,Yes,No,None,192,No indication,clinical presentation,None,Unicentric,No,observational,retrospective,None,No,No,No,No,No,No,No,No,No,No,No,No,No,No,,
,Rare Disease,"A past with uncertainty, a future with hope--rare disease day 2014 from a USA perspective",10.1186/1750-1172-9-31,,No,Review,,,,,,,,,,,,,,,,,,,,,,,,,,,,,,,,,,,
,Rare Disease,Automated semantic annotation of rare disease cases: a case study,10.1093/database/bau045,,No,Non human subjects,,,,,,,,,,,,,,,,,,,,,,,,,,,,,,,,,,,
,Rare Disease,Menkes disease presenting with epilepsia partialis continua,10.1155/2014/525784,2014-11-23,Yes,,Yes,1,1,No,No,No,No,Yes,No,None,3.5,No indication,diagnosis + treatment,genetic identificaiton,Multicentric,Yes,observational,retrospective,None,No,No,No,No,No,No,No,No,No,No,No,No,No,No,,
,Rare Disease,National Rare Disease Strategies: The Current State for Orphan Drug Market Access in European Union (Eu) Member States,10.1016/j.jval.2014.08.1016,,No,Non human subjects,,,,,,,,,,,,,,,,,,,,,,,,,,,,,,,,,,,
,Rare Disease,[Angioedema: differential diagnosis],10.1016/j.lpm.2014.06.016,,No,Review,,,,,,,,,,,,,,,,,,,,,,,,,,,,,,,,,,,
,Rare Disease,[SBMA: a rare disease but a classic ALS mimic syndrome],10.1016/j.lpm.2014.03.005,,No,Review,,,,,,,,,,,,,,,,,,,,,,,,,,,,,,,,,,,
,Rare Disease,A methodology for a minimum data set for rare diseases to support national centers of excellence for healthcare and research,10.1136/amiajnl-2014-002794,,No,Review,,,,,,,,,,,,,,,,,,,,,,,,,,,,,,,,,,,
,Rare Disease,[Diagnosis of hereditary angioedema],10.1016/j.lpm.2014.06.027,,No,Review,,,,,,,,,,,,,,,,,,,,,,,,,,,,,,,,,,,
,Rare Disease,Organization for rare diseases India (ORDI) - addressing the challenges and opportunities for the Indian rare diseases' community,10.1017/S0016672314000111,,No,Review,,,,,,,,,,,,,,,,,,,,,,,,,,,,,,,,,,,
,Rare Disease,[Hereditary angioedema and hormones],10.1016/j.lpm.2014.05.024,,No,Review,,,,,,,,,,,,,,,,,,,,,,,,,,,,,,,,,,,
,Rare Disease,A comparison of interventional clinical trials in rare versus non-rare diseases: an analysis of ClinicalTrials.gov,10.1186/s13023-014-0170-0,,No,Registry based,,,,,,,,,,,,,,,,,,,,,,,,,,,,,,,,,,,
,Rare Disease,Emerging drugs for acromegaly,10.1517/14728214.2014.875529,,No,Review,,,,,,,,,,,,,,,,,,,,,,,,,,,,,,,,,,,
,Rare Disease,[Neurological sleep disorders],10.1024/0040-5930/a000608,,No,Review,,,,,,,,,,,,,,,,,,,,,,,,,,,,,,,,,,,
,Rare Disease,Ebola in the United States,10.1016/j.jaci.2014.12.012,,No,Review,,,,,,,,,,,,,,,,,,,,,,,,,,,,,,,,,,,
,Rare Disease,A case of ichthyosis hystrix: unusual manifestation of this rare disease,10.4103/0019-5154.123512,2014-02-01,Yes,,Yes,1,1,No,No,No,No,Yes,No,None,Not listed,No indication,diagnosis,unique case in India,Unicentric,No,observational,retrospective,None,No,No,No,No,No,No,No,No,No,No,No,No,No,No,,
,Rare Disease,Rare-disease genetics in the era of next-generation sequencing: discovery to translation,10.1038/nrg3555,,No,Review,,,,,,,,,,,,,,,,,,,,,,,,,,,,,,,,,,,
,Rare Disease,Rare disease partnership: the role of the US HAEA in angioedema care,10.1016/j.iac.2013.07.011,,No,Review,,,,,,,,,,,,,,,,,,,,,,,,,,,,,,,,,,,
,Rare Disease,Graves' orbitopathy: imperfect treatments for a rare disease,10.1159/000356042,,No,Review,,,,,,,,,,,,,,,,,,,,,,,,,,,,,,,,,,,
,Rare Disease,Novel diagnostic approaches and cost-benefit balance of treatment of immune-mediated and rare disease in the era of biologic drugs: lessons from the 15th Turin Congress on Immune Pathology and Orphan Disease,10.1016/j.autrev.2012.11.002,,No,Review,,,,,,,,,,,,,,,,,,,,,,,,,,,,,,,,,,,
,Rare Disease,PNPLA3 I148M variant and hepatocellular carcinoma: a common genetic variant for a rare disease,10.1016/j.dld.2012.12.006,,No,Review,,,,,,,,,,,,,,,,,,,,,,,,,,,,,,,,,,,
,Rare Disease,Kummell disease,10.1080/08998280.2013.11928991,,No,Review,,,,,,,,,,,,,,,,,,,,,,,,,,,,,,,,,,,
,Rare Disease,An Ultra-rare Disease? Where Do We Go from Here?,10.7916/D8GB22R8,,No,Review,,,,,,,,,,,,,,,,,,,,,,,,,,,,,,,,,,,
,Rare Disease,Rare disease patients in China anticipate the sunlight of legislation,23917862,,No,Review,,,,,,,,,,,,,,,,,,,,,,,,,,,,,,,,,,,
,Rare Disease,[The Kleine-Levin syndrome: new aspects of a rare disease],10.1007/s00115-013-3858-9,,No,Review,,,,,,,,,,,,,,,,,,,,,,,,,,,,,,,,,,,
,Rare Disease,Type 3 deiodinase and consumptive hypothyroidism: a common mechanism for a rare disease,10.3389/fendo.2013.00115,,No,Review,,,,,,,,,,,,,,,,,,,,,,,,,,,,,,,,,,,
,Rare Disease,Intracerebral schwannomas: a rare disease with varying natural history,10.3171/2013.3.PEDS12162,,No,Review,,,,,,,,,,,,,,,,,,,,,,,,,,,,,,,,,,,
,Rare Disease,Rarer in a rare,10.4103/2141-9248.109482,2013-03-01,Yes,,Yes,1,1,No,No,No,No,No,Yes,None,Not listed,No indication,imaging,None,Unicentric,No,observational,retrospective,None,No,No,No,No,No,No,No,No,No,No,No,No,No,No,,
,Rare Disease,Dispelling myths about rare disease registry system development,10.1186/1751-0473-8-21,,No,Non human subjects,,,,,,,,,,,,,,,,,,,,,,,,,,,,,,,,,,,
,Rare Disease,Rare disease resources not as rare as one might think,10.2146/ajhp130071,,No,Non human subjects,,,,,,,,,,,,,,,,,,,,,,,,,,,,,,,,,,,
,Rare Disease,Clinical trials in rare disease: challenges and opportunities,10.1177/0883073813495959,,No,Non human subjects,,,,,,,,,,,,,,,,,,,,,,,,,,,,,,,,,,,
,Rare Disease,Funding resources for rare disease research,10.1016/j.bbadis.2013.04.016,,No,Non human subjects,,,,,,,,,,,,,,,,,,,,,,,,,,,,,,,,,,,
,Rare Disease,Gorham's Disease of Spine,10.4184/asj.2013.7.3.242,,No,Review,,,,,,,,,,,,,,,,,,,,,,,,,,,,,,,,,,,
,Rare Disease,Rare disease clinical research network's urea cycle consortium delivers a successful clinical trial to improve alternate pathway therapy,10.1002/hep.26106,,No,Editorial,,,,,,,,,,,,,,,,,,,,,,,,,,,,,,,,,,,
,Rare Disease,"Good syndrome, a rare disease that physicians cannot afford to overlook; case report and review of literature",24397104,,No,Review,,,,,,,,,,,,,,,,,,,,,,,,,,,,,,,,,,,
,Rare Disease,[Impact of the national rare disease plan on the management of anorectal malformations],10.1016/j.arcped.2013.04.015,,No,Editorial,,,,,,,,,,,,,,,,,,,,,,,,,,,,,,,,,,,
,Rare Disease,Alkaptonuria: a very rare metabolic disorder,24772955,,No,Review,,,,,,,,,,,,,,,,,,,,,,,,,,,,,,,,,,,
,Rare Disease,Multifaceted roles of ultra-rare and rare disease patients/parents in drug discovery,10.1016/j.drudis.2013.08.006,,No,Review,,,,,,,,,,,,,,,,,,,,,,,,,,,,,,,,,,,
,Rare Disease,Marteiliosis in mussels: a rare disease?,10.1111/jfd.12174,,No,Non human subjects,,,,,,,,,,,,,,,,,,,,,,,,,,,,,,,,,,,
,Rare Disease,Gaucher's disease: rare presentation of a rare disease,10.1177/0883073812454940,2013-10-28,Yes,,Yes,1,1,No,No,No,No,No,Yes,None,5,No indication,disease characterization,None,Unicentric,No,observational,retrospective,None,No,No,No,No,No,No,No,No,No,No,No,No,No,No,,
,Rare Disease,Heavy chain deposition disease: an overview,10.1007/s10157-013-0812-x,,No,Review,,,,,,,,,,,,,,,,,,,,,,,,,,,,,,,,,,,
,Rare Disease,Hope for a rare disease: eculizumab in neuromyelitis optica,10.1016/S1474-4422(13)70089-9,,No,Comment,,,,,,,,,,,,,,,,,,,,,,,,,,,,,,,,,,,
,Rare Disease,Prioritizing treatment of rare diseases: a survey of preferences of Norwegian doctors,10.1016/j.socscimed.2013.06.019,2013-06-26,Yes,,No,551,0,Yes,No,No,No,No,No,"Olaf Aasland, Norwegian Research Council",1,No indication,survey about doctors preferences for prioritizing rare disease treatments,low cost and high cost scenarios,Unicentric,No,experimental,prospective,None,No,No,No,No,No,No,No,No,No,No,No,No,No,No,,
,Rare Disease,Leveraging terminological resources for mapping between rare disease information sources,PMC4296515,,No,Non human subjects,,,,,,,,,,,,,,,,,,,,,,,,,,,,,,,,,,,
,Rare Disease,Essential thrombocythemia: a rare disease in childhood,10.5581/1516-8484.20130059,2013-04-26,Yes,,Yes,1,1,No,No,No,No,Yes,No,None,6,No indication,diagnosis + treatment,None,Unicentric,No,observational,retrospective,None,No,No,No,No,No,No,No,No,No,No,No,No,No,No,,
,Rare Disease,Osteopetrosis,10.3368/aoj.63.1.107,2013-01-01,Yes,,Yes,1,1,No,No,No,No,Yes,No,None,Not listed,No indication,diagnosis,None,Unicentric,No,observational,retrospective,None,No,No,No,No,No,No,No,No,No,No,No,No,No,No,,
,Rare Disease,Rare disease patient groups as clinical researchers,10.1016/j.drudis.2011.09.020,,No,Review,,,,,,,,,,,,,,,,,,,,,,,,,,,,,,,,,,,
,Rare Disease,Pancreatitis in cats,10.1053/j.tcam.2012.09.001,,No,Review,,,,,,,,,,,,,,,,,,,,,,,,,,,,,,,,,,,
,Rare Disease,Cushing's disease,10.1186/1750-1172-7-41,,No,Review,,,,,,,,,,,,,,,,,,,,,,,,,,,,,,,,,,,
,Rare Disease,Uveitis- a rare disease often associated with systemic diseases and infections- a systematic review of 2619 patients,10.1186/1750-1172-7-57,,No,Review,,,,,,,,,,,,,,,,,,,,,,,,,,,,,,,,,,,
,Rare Disease,Malignant mesothelioma: new insights into a rare disease,10.1016/j.ctrv.2012.12.005,,No,Review,,,,,,,,,,,,,,,,,,,,,,,,,,,,,,,,,,,
,Rare Disease,Takayasu arteritis: diverse aspects of a rare disease,23397614,,No,Editorial,,,,,,,,,,,,,,,,,,,,,,,,,,,,,,,,,,,
,Rare Disease,"Rare Disease Day, our Roma cousins and the power of one",10.1007/s12038-011-9168-0,,No,Editorial,,,,,,,,,,,,,,,,,,,,,,,,,,,,,,,,,,,
,Rare Disease,Informed consent process for patient participation in rare disease registries linked to biorepositories,10.1016/j.cct.2011.10.004,,No,Review,,,,,,,,,,,,,,,,,,,,,,,,,,,,,,,,,,,
,Rare Disease,Myelodysplastic syndromes: the challenge of developing clinical guidelines and supportive care strategies for a rare disease,10.1188/12.CJON.S1.5-7,,No,Review,,,,,,,,,,,,,,,,,,,,,,,,,,,,,,,,,,,
,Rare Disease,MicroRNAs in Alzheimer's disease,10.1016/j.nbd.2012.01.003,,No,Review,,,,,,,,,,,,,,,,,,,,,,,,,,,,,,,,,,,
,Rare Disease,Primary pancreatic leiomyosarcoma: a retrospective analysis of clinical characteristics and prognosis of this rare disease,10.5754/hge12273,,No,Review,,,,,,,,,,,,,,,,,,,,,,,,,,,,,,,,,,,
,Rare Disease,Standardization of Questions in Rare Disease Registries: The PRISM Library Project,10.2196/ijmr.2107,,No,Non human subjects,,,,,,,,,,,,,,,,,,,,,,,,,,,,,,,,,,,
,Rare Disease,Development of korean rare disease knowledge base,10.4258/hir.2012.18.4.272,,No,Non human subjects,,,,,,,,,,,,,,,,,,,,,,,,,,,,,,,,,,,
,Rare Disease,A rare presentation of a rare disease: pulmonary lymphomatoid granulomatosis,10.1155/2012/371490,2012-10-30,Yes,,Yes,1,1,No,No,No,No,Yes,No,None,Not listed,No indication,diagnosis + treatment,None,Unicentric,No,observational,retrospective,None,No,No,No,No,No,No,No,No,No,No,No,No,No,No,,
,Rare Disease,[Rare diseases in pulmonary medicine and its challenges],10.1055/s-0032-1309876,,No,Review,,,,,,,,,,,,,,,,,,,,,,,,,,,,,,,,,,,
,Rare Disease,[Diabetes. From a rare disease to a common illness],10.1007/s00391-011-0281-3,,No,Editorial,,,,,,,,,,,,,,,,,,,,,,,,,,,,,,,,,,,
,Rare Disease,Rare Presentation of a Rare Disease (Erdheim-Chester disease): A Case Report,10.5704/MOJ.1207.020,2012-11-01,Yes,,Yes,1,1,No,No,No,No,Yes,No,None,4,No indication,diagnosis + treatment,bad prognosis,Unicentric,No,observational,retrospective,None,No,No,No,No,No,No,No,No,No,No,No,No,No,No,,
,Rare Disease,Challenges of rare disease research: limited patients and competing priorities,10.1111/j.1365-2516.2011.02646.x,,No,Review,,,,,,,,,,,,,,,,,,,,,,,,,,,,,,,,,,,
,Rare Disease,[Churg-Strauss syndrome--a rare disease or a difficult diagnosis?],22187174,,No,Editorial,,,,,,,,,,,,,,,,,,,,,,,,,,,,,,,,,,,
,Rare Disease,Systemic-onset juvenile idiopathic arthritis: the changing life of a rare disease,10.4414/smw.2012.13582,,No,Review,,,,,,,,,,,,,,,,,,,,,,,,,,,,,,,,,,,
,Rare Disease,Personalizing rare disease research: how genomics is revolutionizing the diagnosis and treatment of rare disease,10.2217/pme.12.97,,No,Review,,,,,,,,,,,,,,,,,,,,,,,,,,,,,,,,,,,
,Rare Disease,"Rare diseases research in China: Opportunities, challenges, and solutions",10.5582/irdr.2012.v1.1.10,,No,Review,,,,,,,,,,,,,,,,,,,,,,,,,,,,,,,,,,,
,Rare Disease,"Study and analysis of the state of rare disease research in Shandong Province, China",10.5582/irdr.2012.v1.4.161,,No,Review,,,,,,,,,,,,,,,,,,,,,,,,,,,,,,,,,,,
,Rare Disease,Rare-disease drugs to receive consideration on par with serious-disease drugs,10.2146/news120077,,No,Non human subjects,,,,,,,,,,,,,,,,,,,,,,,,,,,,,,,,,,,
,Rare Disease,"[Metastatic pulmonary calcification: rare disease, difficult diagnosis, potentially severe prognosis]",10.1016/j.rmr.2012.05.001,,No,Editorial,,,,,,,,,,,,,,,,,,,,,,,,,,,,,,,,,,,
,Rare Disease,Unilateral nevoid telangiectasia: a rare disease?,10.4103/0019-5154.94288,2012-04-01,Yes,,No,3,3,No,No,No,No,No,Yes,None,Not listed,No indication,clinical characterization,None,Unicentric,No,observational,retrospective,None,No,No,No,No,No,No,No,No,No,No,No,No,No,No,,
,Rare Disease,[Madelung's disease],10.1016/j.semerg.2011.10.011,,No,Review,,,,,,,,,,,,,,,,,,,,,,,,,,,,,,,,,,,
,Rare Disease,Characteristics of rare disease marketing applications associated with FDA product approvals 2006-2010,10.1016/j.drudis.2012.04.011,,No,Non human subjects,,,,,,,,,,,,,,,,,,,,,,,,,,,,,,,,,,,
,Rare Disease,Sjogren-Larsson syndrome,10.1007/978-1-4614-0653-2_26,,No,Review,,,,,,,,,,,,,,,,,,,,,,,,,,,,,,,,,,,
,Rare Disease,[Genomic revolution of rare disease diagnosis],10.1016/j.lpm.2012.02.030,,No,Review,,,,,,,,,,,,,,,,,,,,,,,,,,,,,,,,,,,
,Rare Disease,How should we model rare disease allocation decisions?,10.1002/hast.3,,No,Comment,,,,,,,,,,,,,,,,,,,,,,,,,,,,,,,,,,,
,Rare Disease,Informed consent and patient registry for the rare disease community: Editorial,10.1016/j.cct.2011.10.005,,No,Editorial,,,,,,,,,,,,,,,,,,,,,,,,,,,,,,,,,,,
,Rare Disease,Mexiletine for treatment of myotonia: a trial triumph for rare disease networks,10.1001/jama.2012.12906,,No,Editorial,,,,,,,,,,,,,,,,,,,,,,,,,,,,,,,,,,,
,Rare Disease,Pituitary autoimmune disease: nuances in clinical presentation,10.1007/s12020-012-9654-7,,No,Review,,,,,,,,,,,,,,,,,,,,,,,,,,,,,,,,,,,
,Rare Disease,Primary pleuropulmonary sarcoma: a rare disease entity,10.1016/j.cllc.2012.05.003,,No,Perspective,,,,,,,,,,,,,,,,,,,,,,,,,,,,,,,,,,,
,Rare Disease,A modular approach to disease registry design: successful adoption of an internet-based rare disease registry,10.1002/humu.22154,,No,Non human subjects,,,,,,,,,,,,,,,,,,,,,,,,,,,,,,,,,,,
,Rare Disease,The rare disease challenge and how to promote a productive rare disease community: case study of Birt-Hogg-Dub� symposia,10.1186/1750-1172-7-63,,No,Letter to the Editor,,,,,,,,,,,,,,,,,,,,,,,,,,,,,,,,,,,
,Rare Disease,Sarcomas of the breast,10.1586/era.12.82,,No,Review,,,,,,,,,,,,,,,,,,,,,,,,,,,,,,,,,,,
,Rare Disease,Collagenous gastritis,10.1111/j.1443-1661.2012.01391.x,,No,Review,,,,,,,,,,,,,,,,,,,,,,,,,,,,,,,,,,,
,Rare Disease,Rare-disease drugs boosted by new Prescription Drug User Fee Act,10.1038/nbt0812-733,,No,Non human subjects,,,,,,,,,,,,,,,,,,,,,,,,,,,,,,,,,,,
,Rare Disease,Olmsted syndrome,10.1155/2012/927305,2012-12-23,Yes,,Yes,1,1,No,No,No,No,Yes,No,None,Not listed,No indication,clinical characterization,None,Unicentric,No,observational,retrospective,None,No,No,No,No,No,No,No,No,No,No,No,No,No,No,,
,Rare Disease,Xanthogranulomatous prostatitis: Rare presentation of rare disease,10.4103/0970-1591.98468,2012-06-01,Yes,,Yes,1,1,No,No,No,No,No,Yes,None,,No indication,clinical characterization,None,Unicentric,No,observational,retrospective,None,No,No,No,No,No,No,No,No,No,No,No,No,No,No,,
,Rare Disease,Hemihydranencephaly: rare disease with key to secrets of the brain,10.1136/bcr.12.2010.3658,,No,Review,,,,,,,,,,,,,,,,,,,,,,,,,,,,,,,,,,,
,Rare Disease,Rare disease day,21560993,,No,Editorial,,,,,,,,,,,,,,,,,,,,,,,,,,,,,,,,,,,
,Rare Disease,Rare disease registries and mutation/variation databases,10.1002/humu.21596,,No,Editorial,,,,,,,,,,,,,,,,,,,,,,,,,,,,,,,,,,,
,Rare Disease,[Hereditary hemorrhagic telangiectasia (Rendu-Osler-Weber disease) as an example of a rare disease relevant for oto-rhino-laryngology],10.1055/s-0031-1271809,,No,Review,,,,,,,,,,,,,,,,,,,,,,,,,,,,,,,,,,,
,Rare Disease,Gaucher's disease,10.4103/2230-8210.83402,,No,Review,,,,,,,,,,,,,,,,,,,,,,,,,,,,,,,,,,,
,Rare Disease,Rare-disease project has global ambitions,10.1038/472017a,,No,Non human subjects,,,,,,,,,,,,,,,,,,,,,,,,,,,,,,,,,,,
,Rare Disease,"Lipedema, a rare disease",10.5535/arm.2011.35.6.922,2011-12-01,Yes,,Yes,1,1,No,No,No,No,Yes,No,None,1,No indication,diagnosis + treatment,None,Unicentric,No,observational,retrospective,None,No,No,No,No,No,No,No,No,No,No,No,No,No,No,,
,Rare Disease,Policy framework for rare disease health disparities,10.1177/1527154411404243,,No,Non human subjects,,,,,,,,,,,,,,,,,,,,,,,,,,,,,,,,,,,
,Rare Disease,Funding of rare disease research in Germany: a pilot study,10.1007/s12687-011-0045-1,,No,Non human subjects,,,,,,,,,,,,,,,,,,,,,,,,,,,,,,,,,,,
,Rare Disease,Lymphangioleiomyomatosis,10.1016/j.arbres.2010.08.008,,No,Review,,,,,,,,,,,,,,,,,,,,,,,,,,,,,,,,,,,
,Rare Disease,"""Is this case of a very rare disease work-related?"" A review of reported cases of Pacinian neuroma",10.5271/sjweh.3132,,No,Review,,,,,,,,,,,,,,,,,,,,,,,,,,,,,,,,,,,
,Rare Disease,Gorham-Stout disease: the experience of the Rizzoli Institute and review of the literature,10.1007/s00256-010-1051-9,,No,Review,,,,,,,,,,,,,,,,,,,,,,,,,,,,,,,,,,,
,Rare Disease,Massively parallel rare disease genetics,10.1186/gm244,,No,Non human subjects,,,,,,,,,,,,,,,,,,,,,,,,,,,,,,,,,,,
,Rare Disease,The role of microRNAs in the biology of rare diseases,10.3390/ijms12106733,,No,Review,,,,,,,,,,,,,,,,,,,,,,,,,,,,,,,,,,,
,Rare Disease,Reducing selection bias in case-control studies from rare disease registries,10.1186/1750-1172-6-61,,No,Non human subjects,,,,,,,,,,,,,,,,,,,,,,,,,,,,,,,,,,,
,Rare Disease,Autoimmune pancreatitis,10.1111/j.1440-1746.2011.06843.x,,No,Review,,,,,,,,,,,,,,,,,,,,,,,,,,,,,,,,,,,
,Rare Disease,China's first rare-disease registry is under development,10.1016/S0140-6736(11)61375-5,,No,Comment,,,,,,,,,,,,,,,,,,,,,,,,,,,,,,,,,,,
,Rare Disease,Study designs for identification of rare disease variants in complex diseases: the utility of family-based designs,10.1534/genetics.111.131813,,No,Non human subjects,,,,,,,,,,,,,,,,,,,,,,,,,,,,,,,,,,,
,Rare Disease,"Collagenous sprue: a rare, severe small-bowel malabsorptive disorder",10.5858/2010-0028-RS.1,,No,Review,,,,,,,,,,,,,,,,,,,,,,,,,,,,,,,,,,,
,Rare Disease,Segmental colitis associated with diverticulosis: complication of diverticular disease or autonomous entity?,10.1007/s10620-010-1230-5,,No,Review,,,,,,,,,,,,,,,,,,,,,,,,,,,,,,,,,,,
,Rare Disease,"Unusual clinical manifestations, rare sites of involvement, and the association of other disorders with hairy cell leukemia",10.3109/10428194.2011.565395,,No,Review,,,,,,,,,,,,,,,,,,,,,,,,,,,,,,,,,,,
,Rare Disease,Cabozantinib in medullary thyroid carcinoma: time to focus the spotlight on this rare disease,10.1200/JCO.2010.34.0505,,No,Editorial,,,,,,,,,,,,,,,,,,,,,,,,,,,,,,,,,,,
,Rare Disease,Epilepsy and celiac disease: review of literature,22146418,,No,Review,,,,,,,,,,,,,,,,,,,,,,,,,,,,,,,,,,,
,Rare Disease,Angiokeratoma of the vulva,22053688,,No,Review,,,,,,,,,,,,,,,,,,,,,,,,,,,,,,,,,,,
,Rare Disease,Aceruloplasminemia: a rare disease - diagnosis and treatment of two cases,10.5581/1516-8484.20110104,2011-08-15,Yes,,No,2,2,No,No,No,No,Yes,No,None,10,No indication,diagnosis + treatment,None,Unicentric,No,observational,retrospective,None,No,No,No,No,No,No,No,No,No,No,No,No,No,No,,
,Rare Disease,Pulmonary lymphangiomatosis,10.1089/lrb.2011.0023,,No,Review,,,,,,,,,,,,,,,,,,,,,,,,,,,,,,,,,,,
,Rare Disease,Genetic and cognitive windows into circuit mechanisms of psychiatric disease,10.1016/j.tins.2011.11.007,,No,Review,,,,,,,,,,,,,,,,,,,,,,,,,,,,,,,,,,,
,Rare Disease,Anorectal melanoma,10.1055/s-0031-1286001,,No,Review,,,,,,,,,,,,,,,,,,,,,,,,,,,,,,,,,,,
,Rare Disease,"Identification of rare, disease-associated variants in the promoter region of the RNF114 psoriasis susceptibility gene",10.1038/jid.2011.431,,No,Non human subjects,,,,,,,,,,,,,,,,,,,,,,,,,,,,,,,,,,,
,Rare Disease,Erdheim-Chester disease of the central nervous system: new manifestations of a rare disease,10.3174/ajnr.A2707,2011-12-01,Yes,,No,11,11,No,No,No,No,Yes,No,None,171,No indication,novel clinical characterization,None,Unicentric,No,observational,retrospective,None,No,No,No,No,No,No,No,No,No,No,No,No,No,No,,
,Rare Disease,Medical therapy in acromegaly, 10.1038/nrendo.2011.42,,No,Review,,,,,,,,,,,,,,,,,,,,,,,,,,,,,,,,,,,
,Rare Disease,Characteristics of human Ewing/PNET sarcoma models,10.4103/0256-4947.78206,,No,Review,,,,,,,,,,,,,,,,,,,,,,,,,,,,,,,,,,,
,Rare Disease,[Calcitonin: indications and interpretation],10.1016/j.lpm.2011.05.026,,No,Review,,,,,,,,,,,,,,,,,,,,,,,,,,,,,,,,,,,
,Rare Disease,A rare cause of interstitial lung disease: Hermansky-Pudlak syndrome,21554237,2011,Yes,,Yes,1,1,No,No,No,No,Yes,No,None,0.5,No indication,diagnosis + treatment,dead,Unicentric,No,observational,retrospective,None,No,No,No,No,No,No,No,No,No,No,No,No,No,No,,
,Rare Disease,Genetic counseling in Pompe disease,PMC3298105,,No,Non human subjects,,,,,,,,,,,,,,,,,,,,,,,,,,,,,,,,,,,
,Rare Disease,Osteopetrosis (Marble Bone Disease): A Rare Disease in Children,10.5005/jp-journals-10005-1115,2011-04-15,Yes,,Yes,1,1,No,No,No,No,Yes,No,None,Not listed,No indication,diagnosis,None,Unicentric,No,observational,retrospective,None,No,No,No,No,No,No,No,No,No,No,No,No,No,No,,
,Rare Disease,Whipple's disease: a rare disease revisited,10.1007/s11894-010-0110-7,,No,Review,,,,,,,,,,,,,,,,,,,,,,,,,,,,,,,,,,,
,Rare Disease,Challenges in the identification and use of rare disease-associated predisposition variants,10.1016/j.gde.2010.05.005,,No,Review,,,,,,,,,,,,,,,,,,,,,,,,,,,,,,,,,,,
,Rare Disease,A comparative study of European rare disease and orphan drug markets,10.1016/j.healthpol.2010.05.017,,No,Review,,,,,,,,,,,,,,,,,,,,,,,,,,,,,,,,,,,
,Rare Disease,Whipple disease,10.1097/SMJ.0b013e3181d3949c,2012-04-01,Yes,,Yes,2,2,No,No,No,No,Yes,No,None,Not listed,No indication,diagnosis + treatment,None,Unicentric,No,observational,retrospective,None,No,No,No,No,No,No,No,No,No,No,No,No,No,No,,
,Rare Disease,Rare diseases social epidemiology: analysis of inequalities,10.1007/978-90-481-9485-8_14,,No,Review,,,,,,,,,,,,,,,,,,,,,,,,,,,,,,,,,,,
,Rare Disease,Are we not over-estimating the prevalence of coeliac disease in the general population?,10.3109/07853890.2010.523229,,No,Review,,,,,,,,,,,,,,,,,,,,,,,,,,,,,,,,,,,
,Rare Disease,[Ocular involvement in M�bius sequence. Awareness of a rare disease],10.1007/s00347-010-2145-4,,No,Review,,,,,,,,,,,,,,,,,,,,,,,,,,,,,,,,,,,
,Rare Disease,Infective endocarditis: changing aetiology of disease,10.1080/09674845.2010.11730290,,No,Review,,,,,,,,,,,,,,,,,,,,,,,,,,,,,,,,,,,
,Rare Disease,Gorham-Stout disease: the experience of the Rizzoli Institute and review of the literature,10.1007/s00256-010-1051-9,,No,Review,,,,,,,,,,,,,,,,,,,,,,,,,,,,,,,,,,,
,Rare Disease,Creating a global rare disease patient registry linked to a rare diseases biorepository database: Rare Disease-HUB (RD-HUB),10.1016/j.cct.2010.06.007,,No,Non human subjects,,,,,,,,,,,,,,,,,,,,,,,,,,,,,,,,,,,
,Rare Disease,Pfizer explores rare disease path,10.1038/nbt0910-881,,No,Review,,,,,,,,,,,,,,,,,,,,,,,,,,,,,,,,,,,
,Rare Disease,The genetics of Alzheimer disease: back to the future,10.1016/j.neuron.2010.10.013,,No,Review,,,,,,,,,,,,,,,,,,,,,,,,,,,,,,,,,,,
,Rare Disease,Rare diseases - avoiding misperceptions and establishing realities: the need for reliable epidemiological data,10.1007/978-90-481-9485-8_1,,No,Review,,,,,,,,,,,,,,,,,,,,,,,,,,,,,,,,,,,
,Rare Disease,Ethical aspects on rare diseases,10.1007/978-90-481-9485-8_27,,No,Review,,,,,,,,,,,,,,,,,,,,,,,,,,,,,,,,,,,
,Rare Disease,TRICARE; rare diseases definition. Final rule,20690233,,No,Non human subjects,,,,,,,,,,,,,,,,,,,,,,,,,,,,,,,,,,,
,Rare Disease,Pulmonary artery sarcoma: a rare disease, 10.1136/bcr.08.2008.0689,2010-01-13,Yes,,Yes,1,1,No,No,No,No,Yes,No,None,Not listed,No indication,diagnosis + treatment,bad prognosis,Unicentric,No,observational,retrospective,None,No,No,No,No,No,No,No,No,No,No,No,No,No,No,,
,Rare Disease,[Autoimmune hypophysitis],20412729,,No,Review,,,,,,,,,,,,,,,,,,,,,,,,,,,,,,,,,,,
,Rare Disease,[Mesenteric inflammatory veno-occlusive disease (MIVOD)--an underdiagnosed disease?],10.1055/s-0028-1110017,,No,Review,,,,,,,,,,,,,,,,,,,,,,,,,,,,,,,,,,,
,Rare Disease,[Cardiac tumors],10.1016/j.pneumo.2009.12.012,,No,Review,,,,,,,,,,,,,,,,,,,,,,,,,,,,,,,,,,,
,Rare Disease,Lasth�nie de Ferjol syndrome: a rare disease with fascinating history,10.1111/j.1445-5994.2009.02154.x,,No,Non human subjects,,,,,,,,,,,,,,,,,,,,,,,,,,,,,,,,,,,
,Rare Disease,Advocacy groups and their role in rare diseases research,10.1007/978-90-481-9485-8_28,,No,Review,,,,,,,,,,,,,,,,,,,,,,,,,,,,,,,,,,,
,Rare Disease,[Pulmonary thromboendarterectomy],10.5152/akd.2010.128,,No,Review,,,,,,,,,,,,,,,,,,,,,,,,,,,,,,,,,,,
,Rare Disease,Epidemiology of anaphylaxis,10.1159/000315935,,No,Review,,,,,,,,,,,,,,,,,,,,,,,,,,,,,,,,,,,
,Rare Disease,Primary testicular lymphoma,10.4414/smw.2010.13076,,No,Review,,,,,,,,,,,,,,,,,,,,,,,,,,,,,,,,,,,
,Rare Disease,Gorham-Stout disease,20727303,,No,Review,,,,,,,,,,,,,,,,,,,,,,,,,,,,,,,,,,,
,Rare Disease,Genetic heterogeneity in human disease,10.1016/j.cell.2010.03.032,,No,Non human subjects,,,,,,,,,,,,,,,,,,,,,,,,,,,,,,,,,,,
,Rare Disease,[Aortic dissection - a not so rare disease],10.1007/s00063-010-1151-2,2010-12-01,Yes,,No,34,34,No,No,No,No,Yes,No,None,36,No indication,diagnosis + characterization,post mortem reccomendations,Unicentric,No,observational,retrospective,None,No,No,No,No,No,No,No,No,No,No,No,No,No,No,,
,Rare Disease,[A family with a rare disease],20654270,,Yes,,,1,1,Yes,No,No,No,No,No,"Pathological Anatomy Service of
Hospitals of the University of Coimbra",Not listed,No indication,diagnosis + treatment,dead,Unicentric,No,observational,retrospective,None,No,No,No,No,No,No,No,No,No,No,No,No,No,No,,
,Rare Disease,Epidemiology of Graves' orbitopathy,20467360,,No,Review,,,,,,,,,,,,,,,,,,,,,,,,,,,,,,,,,,,
,Rare Disease,Conjunctival Lymphangiectasis,10.3928/15428877-20100325-09,2010-04-02,Yes,,Yes,1,1,No,No,No,No,Yes,No,None,1,No indication,diagnosis + characterization,post mortem reccomendations,Unicentric,No,observational,retrospective,None,No,No,No,No,No,No,No,No,No,No,No,No,No,No,,
,Rare Disease,Biliary atresia,10.1016/S0140-6736(09)60946-6,,No,Review,,,,,,,,,,,,,,,,,,,,,,,,,,,,,,,,,,,
,Rare Disease,Translation of rare disease research into orphan drug development: disease matters,10.1016/j.drudis.2009.09.008,,No,Review,,,,,,,,,,,,,,,,,,,,,,,,,,,,,,,,,,,
,Rare Disease,"Arrhythmogenic right ventricular cardiomyopathy/dysplasia: a not so rare ""disease of the desmosome"" with multiple clinical presentations",10.1007/s00392-009-0751-4,,No,Review,,,,,,,,,,,,,,,,,,,,,,,,,,,,,,,,,,,
,Rare Disease,Madelung's disease as a rare cause of obstructive sleep apnea,10.1590/s1806-37132009001000013,,No,Review,,,,,,,,,,,,,,,,,,,,,,,,,,,,,,,,,,,
,Rare Disease,"Clinical research for rare disease: opportunities, challenges, and solutions",10.1016/j.ymgme.2008.10.003,,No,Review,,,,,,,,,,,,,,,,,,,,,,,,,,,,,,,,,,,
,Rare Disease,Tetanus,20071883,,No,Review,,,,,,,,,,,,,,,,,,,,,,,,,,,,,,,,,,,
,Rare Disease,[Eales' disease--10 years experience with a rare disease],10.1055/s-0028-1109260,2009-04-01,Yes,,No,35,35,No,No,No,No,Yes,No,None,126,No indication,clinical trial,success,Unicentric,No,experimental,retrospective,None,No,No,No,No,No,No,No,No,No,No,No,No,No,No,,
,Rare Disease,Late diagnosis of a rare disease,10.1136/bcr.07.2008.0386,2009-04-14,Yes,,Yes,1,1,No,No,No,No,Yes,No,None,1,Open access,diagnosis + treatment,differential diagnoses process,Unicentric,No,observational,retrospective,None,No,No,No,No,No,No,No,No,No,No,No,No,No,No,,
,Rare Disease,Infant botulism,19636165,,No,Review,,,,,,,,,,,,,,,,,,,,,,,,,,,,,,,,,,,
,Rare Disease,[Kleine-Levin syndrome],19630365,,No,Review,,,,,,,,,,,,,,,,,,,,,,,,,,,,,,,,,,,
,Rare Disease,[Cholesterol ester storage disease: a rare disease or a rare diagnosis?],10.1007/s00292-009-1124-5,,No,Retracted due to copyright violation,,,,,,,,,,,,,,,,,,,,,,,,,,,,,,,,,,,
,Rare Disease,Langerhans cell histiocytosis,10.1136/adc.2007.125872,,No,Review,,,,,,,,,,,,,,,,,,,,,,,,,,,,,,,,,,,
,Rare Disease,Multicentric Castleman disease: report of rare disease in Kuwait,20194090,,No,No full text,,,,,,,,,,,,,,,,,,,,,,,,,,,,,,,,,,,
,Rare Disease,Malignant transformation in perianal fistulas of Crohn's disease: a systematic review of literature,10.1007/s11605-009-1061-x,,No,Review,,,,,,,,,,,,,,,,,,,,,,,,,,,,,,,,,,,
,Rare Disease,Whipple's disease with constrictive pericarditis: a rare disease with a rare presentation,10.1016/s0828-282x(09)70051-0,2009-03-01,Yes,,Yes,1,1,No,No,No,No,Yes,No,None,5.5,No indication,diagnosis + treatment,None,Unicentric,No,experimental,retrospective,None,No,No,No,No,No,No,No,No,No,No,No,No,No,No,,
,Rare Disease,Lambert-eaton myasthenic syndrome,10.1159/000212373,,No,Review,,,,,,,,,,,,,,,,,,,,,,,,,,,,,,,,,,,
,Rare Disease,Male breast cancer,10.1016/j.critrevonc.2009.04.003,,No,Review,,,,,,,,,,,,,,,,,,,,,,,,,,,,,,,,,,,
,Rare Disease,Adrenocortical cancer treatment,10.1159/000178049,,No,Review,,,,,,,,,,,,,,,,,,,,,,,,,,,,,,,,,,,
,Rare Disease,Who rules rare disease associations? A framework to understand their action,10.1111/j.1467-9566.2009.01177.x,,No,Non human subjects,,,,,,,,,,,,,,,,,,,,,,,,,,,,,,,,,,,
,Rare Disease,[Familial Mediterranean fever as representative autoinflammatory disease],19489440,,No,Review,,,,,,,,,,,,,,,,,,,,,,,,,,,,,,,,,,,
,Rare Disease,[Functionally selective activation in Ca-sensing receptor: a hint from a rare disease],10.1254/fpj.134.244,,No,Review,,,,,,,,,,,,,,,,,,,,,,,,,,,,,,,,,,,
,Rare Disease,Proliferating activity in paget disease of the nipple,10.1007/s12253-009-9179-4,2009-12-17,Yes,,No,10,10,No,No,No,No,Yes,No,None,Not listed,No indication,clinical characterization,comparison of clinical characterization,Unicentric,No,experimental,prospective,Students t test,No,No,No,No,Yes,No,No,No,No,No,No,No,No,No,,
,Rare Disease,Extramammary Paget's disease of the penis: a case report and review of the literature,10.1186/1752-1947-3-4,2009-12-06,Yes,,Yes,1,1,No,No,No,No,Yes,No,None,6,No indication,diagnosis + treatment,None,Unicentric,No,observational,retrospective,None,No,No,No,No,No,No,No,No,No,No,No,No,No,No,,
,Rare Disease,Disease burden of chronic lymphocytic leukaemia within the European Union,10.1111/j.1600-0609.2008.01114.x,,No,Review,,,,,,,,,,,,,,,,,,,,,,,,,,,,,,,,,,,
,Rare Disease,Against the grain: an overview of celiac disease,10.1111/j.1745-7599.2008.00314.x,,No,Review,,,,,,,,,,,,,,,,,,,,,,,,,,,,,,,,,,,
,Rare Disease,Rare diseases in disabled children: an epidemiological survey,10.1136/adc.2006.104455,,No,Non human subjects,,,,,,,,,,,,,,,,,,,,,,,,,,,,,,,,,,,
,Rare Disease,Budd-Chiari syndrome,10.1055/s-0028-1085094,,No,Review,,,,,,,,,,,,,,,,,,,,,,,,,,,,,,,,,,,
,Rare Disease,Inducing puberty,10.1530/EJE-08-0314,,No,Review,,,,,,,,,,,,,,,,,,,,,,,,,,,,,,,,,,,
,Rare Disease,[Rare diseases in paediatrics],18953370,,No,Review,,,,,,,,,,,,,,,,,,,,,,,,,,,,,,,,,,,
,Rare Disease,[Tuberculous spondylitis],18379036,,No,Review,,,,,,,,,,,,,,,,,,,,,,,,,,,,,,,,,,,
,Rare Disease,[Castleman disease--a case report],10.1016/S0030-6657(08)70327-5,,No,No full text,,,,,,,,,,,,,,,,,,,,,,,,,,,,,,,,,,,
,Rare Disease,[Ischemic enteritis],18616124,,No,Review,,,,,,,,,,,,,,,,,,,,,,,,,,,,,,,,,,,
,Rare Disease,[Cerebral vasculitis],10.1024/0040-5930.65.5.259,,No,Review,,,,,,,,,,,,,,,,,,,,,,,,,,,,,,,,,,,
,Rare Disease,[Celiac disease associated with Budd-Chiari syndrome],10.1016/j.lpm.2007.05.037,,No,Review,,,,,,,,,,,,,,,,,,,,,,,,,,,,,,,,,,,
,Rare Disease,Arrhythmogenic right ventricular dysplasia/cardiomyopathy,10.1586/14779072.6.2.249,,No,Review,,,,,,,,,,,,,,,,,,,,,,,,,,,,,,,,,,,
,Rare Disease,Lymphangioleiomyomatosis: A review,10.1016/j.ejim.2007.10.015,,No,Review,,,,,,,,,,,,,,,,,,,,,,,,,,,,,,,,,,,
,Rare Disease,Whipple's disease-generalized stage,10.1007/s10620-008-0288-9,2008-12-01,Yes,,Yes,1,1,No,No,No,No,Yes,No,None,7,No indication,diagnosis + treatment,None,Unicentric,No,observational,retrospective,None,No,No,No,No,No,No,No,No,No,No,No,No,No,No,,
,Rare Disease,Autoimmune pancreatitis,10.1016/j.gtc.2008.02.004,,No,Review,,,,,,,,,,,,,,,,,,,,,,,,,,,,,,,,,,,
,Rare Disease,[Pregnancy-associated breast cancer],10.1024/0040-5930.65.4.223,,No,Review,,,,,,,,,,,,,,,,,,,,,,,,,,,,,,,,,,,
,Rare Disease,Neuroblastoma--linking a common allele to a rare disease,10.1056/NEJMe0802701,,No,Editorial,,,,,,,,,,,,,,,,,,,,,,,,,,,,,,,,,,,
,Rare Disease,Why rare diseases are an important medical and social issue, 10.1016/S0140-6736(08)60872-7,,No,Review,,,,,,,,,,,,,,,,,,,,,,,,,,,,,,,,,,,
,Rare Disease,[Eosinophilic fasciitis--diagnostic and therapeutic difficulties],19374231,,No,Review,,,,,,,,,,,,,,,,,,,,,,,,,,,,,,,,,,,
,Rare Disease,Issues in genetic testing for ultra-rare diseases: background and introduction,10.1097/GIM.0b013e3181729d99,,No,Non human subjects,,,,,,,,,,,,,,,,,,,,,,,,,,,,,,,,,,,
,Rare Disease,New quality assurance standards for rare disease testing,10.1097/GIM.0b013e31817283ba,,No,Non human subjects,,,,,,,,,,,,,,,,,,,,,,,,,,,,,,,,,,,
,Rare Disease,[Tracheopathia osteoplastica],10.1016/j.aorl.2008.04.003,,No,Review,,,,,,,,,,,,,,,,,,,,,,,,,,,,,,,,,,,
,Rare Disease,Takayasu's arteritis,10.1007/s11936-008-0018-9,,No,Review,,,,,,,,,,,,,,,,,,,,,,,,,,,,,,,,,,,
,Rare Disease,Prevalence of scleroderma in Spain: an approach for estimating rare disease prevalence using a disease model,10.1002/pds.1660,,No,Non human subjects,,,,,,,,,,,,,,,,,,,,,,,,,,,,,,,,,,,
,Rare Disease,Exploratory analysis of potential risk factors of a rare disease: spatial distribution of adrenocortical carcinoma in Israel as a case study,10.1016/j.scitotenv.2008.10.051,,No,Non human subjects,,,,,,,,,,,,,,,,,,,,,,,,,,,,,,,,,,,
,Rare Disease,Relational databases for rare disease study: application to vascular anomalies,10.1001/archoto.2007.12,,No,Non human subjects,,,,,,,,,,,,,,,,,,,,,,,,,,,,,,,,,,,
,Rare Disease,Lemierre's syndrome,10.1007/s11845-008-0255-7,2008-11-11,Yes,,Yes,1,1,No,No,No,No,Yes,No,None,Not listed,No indication,diagnosis,None,Unicentric,No,observational,retrospective,None,No,No,No,No,No,No,No,No,No,No,No,No,No,No,,
,Rare Disease,[Paraganglioma of the orbit--a rare disease],10.1055/s-2007-963713,2008-02-01,Yes,,Yes,1,1,No,No,No,No,Yes,No,None,24,No indication,diagnosis,None,Unicentric,No,observational,retrospective,None,No,No,No,No,No,No,No,No,No,No,No,No,No,No,,
,Rare Disease,The diagnosis of autoimmune inner ear disease: evidence and critical pitfalls,10.1007/s00405-008-0801-y,,No,Review,,,,,,,,,,,,,,,,,,,,,,,,,,,,,,,,,,,
,Rare Disease,[Not alone with a rare disease. The importance of self-help given by the example of anorectal malformations],10.1007/s00103-008-0525-6,,No,Non human subjects,,,,,,,,,,,,,,,,,,,,,,,,,,,,,,,,,,,
,Rare Disease,"[Rare diseases. Concept, epidemiology and state of the question in Spain]",18953369,,No,Non human subjects,,,,,,,,,,,,,,,,,,,,,,,,,,,,,,,,,,,
,Rare Disease,"Case Reports J Dermatol Case Rep
. 2008 Mar 29;2(1):8-10. doi: 10.3315/jdcr.2008.1008.
Palmoplantar lichen planus: A rare presentation of a common disease",10.3315/jdcr.2008.1008,2008-03-29,Yes,,Yes,1,1,No,No,No,No,Yes,No,None,1,No indication,diagnosis + treatment,None,Unicentric,No,observational,retrospective,None,No,No,No,No,No,No,No,No,No,No,No,No,No,No,,
,Rare Disease,Human papillomavirus and anal neoplasia,10.1007/s11904-008-0013-5,,No,Review,,,,,,,,,,,,,,,,,,,,,,,,,,,,,,,,,,,
,Rare Disease,Buschke-Ollendorff syndrome,10.1016/j.jbspin.2007.04.027,2008-03-03,Yes,,Yes,1,1,No,No,No,No,Yes,No,None,Not listed,No indication,diagnosis + clinical characterization,None,Unicentric,No,observational,retrospective,None,No,No,No,No,No,No,No,No,No,No,No,No,No,No,,
,Rare Disease,A rare disease,10.1186/cc5131,,No,Review,,,,,,,,,,,,,,,,,,,,,,,,,,,,,,,,,,,
,Rare Disease,Ellis-van Creveld syndrome,10.1186/1750-1172-2-27,,No,Review,,,,,,,,,,,,,,,,,,,,,,,,,,,,,,,,,,,
,Rare Disease,Sarcoidosis of gastrointestinal tract: a rare disease,10.1007/s10620-006-9448-y,,No,Review,,,,,,,,,,,,,,,,,,,,,,,,,,,,,,,,,,,
,Rare Disease,Biliary atresia: interdisciplinary initiatives focus on a rare disease,10.1007/s00383-007-1922-x,,No,Review,,,,,,,,,,,,,,,,,,,,,,,,,,,,,,,,,,,
,Rare Disease,Hypopituitarism,10.1016/S0140-6736(07)60673-4,,No,Review,,,,,,,,,,,,,,,,,,,,,,,,,,,,,,,,,,,
,Rare Disease,Hydatid disease of the spleen,10.1053/j.sult.2006.10.002,,No,Review,,,,,,,,,,,,,,,,,,,,,,,,,,,,,,,,,,,
,Rare Disease,"[Self-help for a rare, chronic disease]",10.1007/s00347-006-1478-5,,No,Non human subjects,,,,,,,,,,,,,,,,,,,,,,,,,,,,,,,,,,,
,Rare Disease,[Bechet's disease. Case report],10.4321/s0004-06142007000100011,,No,Review,,,,,,,,,,,,,,,,,,,,,,,,,,,,,,,,,,,
,Rare Disease,[Rare disease at a primary care facility],10.4321/s0212-71992007001100005,2007-11-01,Yes,,No,5,5,Yes,No,No,No,No,No,Andalusian School of Public Health of Granada,72,No indication,"rare adverse drug reaction, rare disease diagnosis ",longitudinal,Unicentric,No,observational,retrospective,None,No,No,No,No,No,No,No,No,No,No,No,No,No,No,,
,Rare Disease,Glucocorticoid replacement therapy in patients with Addison's disease,10.1517/14656566.8.6.725,,No,Review,,,,,,,,,,,,,,,,,,,,,,,,,,,,,,,,,,,
,Rare Disease,"Wilson disease--a practical approach to diagnosis, treatment and follow-up",10.1016/j.dld.2006.12.095,,No,Review,,,,,,,,,,,,,,,,,,,,,,,,,,,,,,,,,,,
,Rare Disease,Adrenocortical carcinoma,17379929,,No,Review,,,,,,,,,,,,,,,,,,,,,,,,,,,,,,,,,,,
,Rare Disease,[Retroperitoneal fibrosis],10.1055/s-2007-959247,,No,Review,,,,,,,,,,,,,,,,,,,,,,,,,,,,,,,,,,,
,Rare Disease,Networking for rare diseases: a necessity for Europe,10.1007/s00103-007-0381-9,,No,Review,,,,,,,,,,,,,,,,,,,,,,,,,,,,,,,,,,,
,Rare Disease,[Rare Diseases: chronic diseases that need a new approach],10.23938/ASSN.0223,,No,Review,,,,,,,,,,,,,,,,,,,,,,,,,,,,,,,,,,,
,Rare Disease,[Osteogenesis imperfecta],10.1016/j.lpm.2007.01.043,,No,Review,,,,,,,,,,,,,,,,,,,,,,,,,,,,,,,,,,,
,Rare Disease,Cutaneous Rosai-Dorfman disease,19105329,2007-06-29,Yes,,Yes,1,1,No,No,No,No,Yes,No,None,6,No indication,diagnosis + treatment,None,Unicentric,No,observational,retrospective,None,No,No,No,No,No,No,No,No,No,No,No,No,No,No,,
,Rare Disease,Progressive multifocal leukoencephalopathy,10.1007/s11910-007-0072-9,,No,Review,,,,,,,,,,,,,,,,,,,,,,,,,,,,,,,,,,,
,Rare Disease,Nodular lymphocyte-predominant hodgkin lymphoma,10.1016/j.semradonc.2007.02.004,,No,Review,,,,,,,,,,,,,,,,,,,,,,,,,,,,,,,,,,,
,Rare Disease,[Body dysmorphic disorder--dysmorphophobia],10.1055/s-2006-958641,,No,Review,,,,,,,,,,,,,,,,,,,,,,,,,,,,,,,,,,,
,Rare Disease,Genetic heterogeneity of Alzheimer's disease: complexity and advances,10.1016/j.psyneuen.2007.05.015,,No,Review,,,,,,,,,,,,,,,,,,,,,,,,,,,,,,,,,,,
,Rare Disease,Acute retinal necrosis,10.1159/000099275,,No,Review,,,,,,,,,,,,,,,,,,,,,,,,,,,,,,,,,,,
,Rare Disease,Using rare diseases as models for biobehavioral research: allergic bronchopulmonary aspergillosis,10.2500/aap.2007.28.3023,,No,Review,,,,,,,,,,,,,,,,,,,,,,,,,,,,,,,,,,,
,Rare Disease,Estimating the burden of scleroderma disease in Spain,17918783,,No,Not original article,,,,,,,,,,,,,,,,,,,,,,,,,,,,,,,,,,,
,Rare Disease,[Postembolic pulmonary hypertension],10.1016/s0761-8425(07)91572-7,,No,Review,,,,,,,,,,,,,,,,,,,,,,,,,,,,,,,,,,,
,Rare Disease,Idiopathic (primary) achalasia,10.1186/1750-1172-2-38,,No,Review,,,,,,,,,,,,,,,,,,,,,,,,,,,,,,,,,,,
,Rare Disease,[Pulmonary arterial hypertension],18182843,,No,Review,,,,,,,,,,,,,,,,,,,,,,,,,,,,,,,,,,,
,Rare Disease,Childhood systemic sclerosis,10.1097/BOR.0b013e3282f01625,,No,Review,,,,,,,,,,,,,,,,,,,,,,,,,,,,,,,,,,,
,Rare Disease,Differentiated thyroid cancer in children and adults: same or distinct disease?,17724004,,No,Review,,,,,,,,,,,,,,,,,,,,,,,,,,,,,,,,,,,
,Rare Disease,Molecular pathogenesis of osteosarcoma,10.1089/dna.2006.0505,,No,Review,,,,,,,,,,,,,,,,,,,,,,,,,,,,,,,,,,,
,Rare Disease,Factors affecting the epidemiology of Acanthamoeba keratitis,10.1080/09286580600920281,,No,Review,,,,,,,,,,,,,,,,,,,,,,,,,,,,,,,,,,,
,Rare Disease,Managing systemic light-chain amyloidosis,10.6004/jnccn.2007.0018,,No,Review,,,,,,,,,,,,,,,,,,,,,,,,,,,,,,,,,,,
,Rare Disease,[Food-dependent exercise-induced anaphylaxis],17515664,,No,Review,,,,,,,,,,,,,,,,,,,,,,,,,,,,,,,,,,,
,Rare Disease,Acute bilineal leukemia: a rare disease with poor outcome,10.1038/sj.leu.2404848,2007-07-05,Yes,,No,19,19,No,No,No,No,Yes,No,None,54,No indication,"diagnosis, treatment + follow up ",longitudinal,Unicentric,No,experimental,retrospective,None,No,No,No,No,No,No,No,No,No,No,No,No,No,No,,
,Rare Disease,[Management of hilar cholangiocarcinoma],10.1016/s0021-7697(07)73992-3,,No,Review,,,,,,,,,,,,,,,,,,,,,,,,,,,,,,,,,,,
,Rare Disease,[Inguinoscrotal bladder hernias],10.4321/s0004-06142007000300002,,No,Review,,,,,,,,,,,,,,,,,,,,,,,,,,,,,,,,,,,
,Rare Disease,A review of sclerosing idiopathic orbital inflammation,10.1097/ICU.0b013e3282bfe85b,,No,Review,,,,,,,,,,,,,,,,,,,,,,,,,,,,,,,,,,,
,Rare Disease,Pulmonary hypertension: evaluation and management,10.1007/s12019-007-0014-0,,No,Review,,,,,,,,,,,,,,,,,,,,,,,,,,,,,,,,,,,
,Rare Disease,Urofacial syndrome,18060224,2007-12-01,Yes,,No,2,2,No,No,No,No,Yes,No,None,6,No indication,diagnosis + treatment,None,Unicentric,No,observational,retrospective,None,No,No,No,No,No,No,No,No,No,No,No,No,No,No,,
,Rare Disease,Imaging in the time of NFD/NSF: do we have to change our routines concerning renal insufficiency?,10.1007/s10334-007-0071-5,,No,Review,,,,,,,,,,,,,,,,,,,,,,,,,,,,,,,,,,,
,Rare Disease,Cutaneous lymphatic malformations in disappearing bone (Gorham-Stout) disease: a novel clue to the pathogenesis of a rare syndrome,10.1016/j.jaad.2006.01.063,2007-02-01,Yes,,Yes,1,1,No,No,No,No,Yes,No,None,48,No indication,novel clinical characterization,None,Unicentric,No,observational,retrospective,None,No,No,No,No,No,No,No,No,No,No,No,No,No,No,,
,Rare Disease,Introduction: hereditary hemorrhagic telangiectasia as a rare disease,10.2174/138161206776361264,,No,Review,,,,,,,,,,,,,,,,,,,,,,,,,,,,,,,,,,,
,Rare Disease,HHT: a rare disease with a broad spectrum of clinical aspects,10.2174/138161206776361219,,No,Review,,,,,,,,,,,,,,,,,,,,,,,,,,,,,,,,,,,
,Rare Disease,Kikuchi-Fujimoto disease,10.1186/1750-1172-1-18,,No,Review,,,,,,,,,,,,,,,,,,,,,,,,,,,,,,,,,,,
,Rare Disease,Cushing's disease,10.1007/s11102-006-0407-6,,No,Review,,,,,,,,,,,,,,,,,,,,,,,,,,,,,,,,,,,
,Rare Disease,Metastatic spermatocytic seminoma--an extremely rare disease,10.1016/j.eururo.2005.08.020,,No,Review,,,,,,,,,,,,,,,,,,,,,,,,,,,,,,,,,,,
,Rare Disease,Lymphangioleiomyomatosis,10.1183/09031936.06.00113303,,No,Review,,,,,,,,,,,,,,,,,,,,,,,,,,,,,,,,,,,
,Rare Disease,Crohn's disease,10.1007/BF02898453,,No,Review,,,,,,,,,,,,,,,,,,,,,,,,,,,,,,,,,,,
,Rare Disease,Lymphangioleiomyomatosis,10.1177/107327480601300405,,No,Review,,,,,,,,,,,,,,,,,,,,,,,,,,,,,,,,,,,
,Rare Disease,[Disease registries in the epidemiological researching of rare diseases in Spain],10.1590/s1135-57272006000300005,,No,Non human subjects,,,,,,,,,,,,,,,,,,,,,,,,,,,,,,,,,,,
,Rare Disease,Hypopituitarism,10.1007/s11102-006-0416-5,,No,Review,,,,,,,,,,,,,,,,,,,,,,,,,,,,,,,,,,,
,Rare Disease,Immune-mediated inner ear disease,10.1080/00016480600606723,,No,Review,,,,,,,,,,,,,,,,,,,,,,,,,,,,,,,,,,,
,Rare Disease,The common problem of rare disease in general practice,10.5694/j.1326-5377.2006.tb00477.x,,No,Non human subjects,,,,,,,,,,,,,,,,,,,,,,,,,,,,,,,,,,,
,Rare Disease,Lymphangioleiomyomatosis: a national registry for a rare disease,10.1164/rccm.2509010,,No,Editorial,,,,,,,,,,,,,,,,,,,,,,,,,,,,,,,,,,,
,Rare Disease,Relapsing polychondritis,10.1016/j.clindermatol.2006.07.018,,No,Review,,,,,,,,,,,,,,,,,,,,,,,,,,,,,,,,,,,
,Rare Disease,Rare disease research gets boost,10.1001/jama.295.24.2836,,No,Review,,,,,,,,,,,,,,,,,,,,,,,,,,,,,,,,,,,
,Rare Disease,Malignant pheochromocytoma,10.1016/j.soc.2006.05.009,,No,Review,,,,,,,,,,,,,,,,,,,,,,,,,,,,,,,,,,,
,Rare Disease,Arrhythmogenic right-ventricular dysplasia/cardiomyopathy,10.1097/01.hco.0000198984.70884.4d,,No,Review,,,,,,,,,,,,,,,,,,,,,,,,,,,,,,,,,,,
,Rare Disease,Otodental syndrome,10.1186/1750-1172-1-5,,No,Review,,,,,,,,,,,,,,,,,,,,,,,,,,,,,,,,,,,
,Rare Disease,Constrictive pericarditis: A reminder of a not so rare disease,10.1016/j.ejim.2006.07.006,,No,Review,,,,,,,,,,,,,,,,,,,,,,,,,,,,,,,,,,,
,Rare Disease,Peripartum cardiomyopathy,10.1097/01.crd.0000174805.68081.f7,,No,Review,,,,,,,,,,,,,,,,,,,,,,,,,,,,,,,,,,,
,Rare Disease,Biliary atresia,10.1186/1750-1172-1-28,,No,Review,,,,,,,,,,,,,,,,,,,,,,,,,,,,,,,,,,,
,Rare Disease,Churg-Strauss syndrome,10.1055/s-2006-939518,,No,Review,,,,,,,,,,,,,,,,,,,,,,,,,,,,,,,,,,,
,Rare Disease,Creutzfeldt-Jakob disease: an emergency department presentation of a rare disease,10.1016/j.jemermed.2005.08.009,2006-07-01,Yes,,Yes,1,1,No,No,No,No,Yes,No,None,1.5,No indication,clinical characterization,dead,Unicentric,No,observational,retrospective,None,No,No,No,No,No,No,No,No,No,No,No,No,No,No,,
,Rare Disease,[Parathyroid carcinoma],16567315,,No,Review,,,,,,,,,,,,,,,,,,,,,,,,,,,,,,,,,,,
,Rare Disease,Orbital lymphomas: a clinicopathologic study of a rare disease,10.1097/00000441-200602000-00013,2006-02-01,Yes,,No,35,35,No,No,No,No,Yes,No,None,120,No indication,clinical characterization + prognosis,longitudinal,Unicentric,No,observational,retrospective,None,No,No,No,No,No,No,No,No,No,No,No,No,No,No,,
,Rare Disease,[Lyme disease--a relatively new entity],16773934,,No,Review,,,,,,,,,,,,,,,,,,,,,,,,,,,,,,,,,,,
,Rare Disease,Rathke's cleft cysts,10.1159/000091579,,No,Review,,,,,,,,,,,,,,,,,,,,,,,,,,,,,,,,,,,
,Rare Disease,Systemic sclerosis in childhood,10.1093/rheumatology/kel292,,No,Review,,,,,,,,,,,,,,,,,,,,,,,,,,,,,,,,,,,
,Rare Disease,[Interstitial pulmonary diseases],10.1007/s00292-006-0823-4,,No,Review,,,,,,,,,,,,,,,,,,,,,,,,,,,,,,,,,,,
,Rare Disease,Male breast cancer,10.1016/S0140-6736(06)68226-3,,No,Review,,,,,,,,,,,,,,,,,,,,,,,,,,,,,,,,,,,
,Rare Disease,Management of pseudomyxoma peritonei,10.3748/wjg.v12.i38.6124,,No,Review,,,,,,,,,,,,,,,,,,,,,,,,,,,,,,,,,,,
,Rare Disease,Chemoradiotherapy in gallbladder cancer,10.1002/jso.20538,,No,Review,,,,,,,,,,,,,,,,,,,,,,,,,,,,,,,,,,,
,Rare Disease,[Vascular parkinsonian syndrome],10.1007/s00115-005-1978-6,,No,Review,,,,,,,,,,,,,,,,,,,,,,,,,,,,,,,,,,,
,Rare Disease,Systemic immunoglobulin light-chain amyloidosis,10.3816/CLM.2006.n.056,,No,Review,,,,,,,,,,,,,,,,,,,,,,,,,,,,,,,,,,,
,Rare Disease,[Acute liver failure--medical viewpoints],10.1024/1661-8157.95.48.1873,,No,Review,,,,,,,,,,,,,,,,,,,,,,,,,,,,,,,,,,,
,Rare Disease,Complement dysfunction in hemolytic uremic syndrome,10.1097/01.bor.0000240370.47336.ae,,No,Review,,,,,,,,,,,,,,,,,,,,,,,,,,,,,,,,,,,
,Rare Disease,Chronic thromboembolic pulmonary hypertension,10.1055/s-2006-955467,,No,,,,,,,,,,,,,,,,,,,,,,,,,,,,,,,,,,,,
,Rare Disease,[Systemic sclerosis: pathophysiology of a multifaceted disease],10.1016/s0755-4982(06)74924-7,,No,,,,,,,,,,,,,,,,,,,,,,,,,,,,,,,,,,,,
,Rare Disease,Cervical myelomeningocele,10.1227/01.NEU.0000215955.18762.32,2006-06-01,Yes,,No,16,16,No,No,No,No,Yes,No,None,36,No indication,"clinical characterization, diagnosis, treatment + follow up ",longitudinal,Unicentric,No,observational,prospective,None,No,No,No,No,No,No,No,No,No,No,No,No,No,No,,
,Rare Disease,Metastatic spermatocytic seminoma--an extremely rare disease: Part 2,10.1016/j.eururo.2005.12.044,,No,Non human subjects,,,,,,,,,,,,,,,,,,,,,,,,,,,,,,,,,,,
,Rare Disease,Circadian rhythm disorder in a rare disease: Smith-Magenis syndrome,10.1016/j.mce.2006.03.043,,No,Review,,,,,,,,,,,,,,,,,,,,,,,,,,,,,,,,,,,
,Rare Disease,[Arteriovenous malformations in Rendu-Osler disease: value of systematic screening],17650752,,No,Review,,,,,,,,,,,,,,,,,,,,,,,,,,,,,,,,,,,
,Rare Disease,A review of eosinophilic gastroenteritis,PMC2569760,,No,Review,,,,,,,,,,,,,,,,,,,,,,,,,,,,,,,,,,,
,Rare Disease,Mild cognitive impairment and the 7 uses of epidemiology,10.1097/00002093-200607001-00007,,No,Review,,,,,,,,,,,,,,,,,,,,,,,,,,,,,,,,,,,
,Rare Disease,[Idiopathic chronic eosinophilic pneumonia],17057635,,No,Review,,,,,,,,,,,,,,,,,,,,,,,,,,,,,,,,,,,
,Rare Disease,Cholangiocarcinoma: modern advances in understanding a deadly old disease,10.1016/j.jhep.2006.09.001,,No,Review,,,,,,,,,,,,,,,,,,,,,,,,,,,,,,,,,,,
,Rare Disease,Surgery in children with hydatid disease of the spleen,10.1016/j.jpedsurg.2006.03.005,2006-07-01,Yes,,No,152,152,No,No,No,No,Yes,No,None,240,No indication,diagnosis + treatment,longitudinal,Unicentric,No,experimental,retrospective,None,No,No,No,No,No,No,No,No,No,No,No,No,No,No,,
,Rare Disease,[Epidemiology of myasthenia gravis],17252917,,No,Review,,,,,,,,,,,,,,,,,,,,,,,,,,,,,,,,,,,
,Rare Disease,[From gene to disease; the PABN1 gene and oculopharyngeal muscular dystrophy],16756225,,No,Review,,,,,,,,,,,,,,,,,,,,,,,,,,,,,,,,,,,
,Rare Disease,[Mastocytosis in childhood],17203807,,No,Review,,,,,,,,,,,,,,,,,,,,,,,,,,,,,,,,,,,
,Rare Disease,"Anaplastic large-cell lymphoma, T-/null-cell type",10.1634/theoncologist.11-7-831,,No,Review,,,,,,,,,,,,,,,,,,,,,,,,,,,,,,,,,,,
,Rare Disease,Management of difficult germ-cell tumors,17153909,,No,Review,,,,,,,,,,,,,,,,,,,,,,,,,,,,,,,,,,,
,Rare Disease,[Netherton syndrome],10.1016/s0001-7310(06)73417-2,2006-06-01,Yes,,Yes,1,1,No,No,No,No,Yes,No,None,Not listed,No indication,diagnosis + treatment,longitudinal,Unicentric,No,experimental,retrospective,None,No,No,No,No,No,No,No,No,No,No,No,No,No,No,,
,Rare Disease,Botulism,10.1086/444507,,No,Review,,,,,,,,,,,,,,,,,,,,,,,,,,,,,,,,,,,
,Rare Disease,Von Hippel-Lindau disease--a rare disease important to recognize,10.1159/000083860,,No,Review,,,,,,,,,,,,,,,,,,,,,,,,,,,,,,,,,,,
,Rare Disease,[Dysalbuminemia],15771970,,No,Review,,,,,,,,,,,,,,,,,,,,,,,,,,,,,,,,,,,
,Rare Disease,Estimating rare disease prevalence from administrative hospitalization databases,10.1097/01.ede.0000153643.88019.92,,No,Letter to the Editor ,,,,,,,,,,,,,,,,,,,,,,,,,,,,,,,,,,,
,Rare Disease,Autoimmune hypophysitis,10.1210/er.2004-0011,,No,Review,,,,,,,,,,,,,,,,,,,,,,,,,,,,,,,,,,,
,Rare Disease,[Takayasu's arteritis; rare disease with special considerations],16018595,,No,Review,,,,,,,,,,,,,,,,,,,,,,,,,,,,,,,,,,,
,Rare Disease,Brugada syndrome: report of the second consensus conference: endorsed by the Heart Rhythm Society and the European Heart Rhythm Association,10.1161/01.CIR.0000152479.54298.51,,No,Review,,,,,,,,,,,,,,,,,,,,,,,,,,,,,,,,,,,
,Rare Disease,Acute hepatitis C: a multifaceted disease,10.1055/s-2005-864778,,No,Review,,,,,,,,,,,,,,,,,,,,,,,,,,,,,,,,,,,
,Rare Disease,[Hereditary hemorrhagic telangiectasia],10.1157/13074142,,No,Review,,,,,,,,,,,,,,,,,,,,,,,,,,,,,,,,,,,
,Rare Disease,[Molecular bases of dystrophinopathies],10.1051/jbio:2005001,,No,Review,,,,,,,,,,,,,,,,,,,,,,,,,,,,,,,,,,,
,Rare Disease,Membranoproliferative glomerulonephritis type II (dense deposit disease): an update,10.1681/ASN.2005010078,,No,Review,,,,,,,,,,,,,,,,,,,,,,,,,,,,,,,,,,,
,Rare Disease,[Encrusted cystitis],16429670,,No,Review,,,,,,,,,,,,,,,,,,,,,,,,,,,,,,,,,,,
,Rare Disease,The penetrance of hereditary hemochromatosis,10.1016/j.beha.2004.08.023,,No,Review,,,,,,,,,,,,,,,,,,,,,,,,,,,,,,,,,,,
,Rare Disease,[Fabry disease],16419004,,No,Review,,,,,,,,,,,,,,,,,,,,,,,,,,,,,,,,,,,
,Rare Disease,[Dercum's disease: a severe complication in a rare disease. A case report],10.1016/j.anplas.2004.12.007,2005-01-20,Yes,,Yes,1,1,No,No,No,No,Yes,No,None,Not listed,No indication,diagnosis + treatment,None,Unicentric,No,observational,retrospective,None,No,No,No,No,No,No,No,No,No,No,No,No,No,No,,
,Rare Disease,Gallstone ileus: rare and still controversial,10.1111/j.1445-2197.2005.03368.x,,No,Review,,,,,,,,,,,,,,,,,,,,,,,,,,,,,,,,,,,
,Rare Disease,History: Frederic Woringer (1903-1964) and Woringer-Kolopp disease,10.1097/01.dad.0000178004.04090.7f,,No,Review,,,,,,,,,,,,,,,,,,,,,,,,,,,,,,,,,,,
,Rare Disease,The prevalence of celiac disease in average-risk and at-risk Western European populations: a systematic review,10.1053/j.gastro.2005.02.014,,No,Review,,,,,,,,,,,,,,,,,,,,,,,,,,,,,,,,,,,
,Rare Disease,Lemierre syndrome,10.1097/01.pec.0000177198.91278.3e,2005-09-01,Yes,,Yes,1,1,No,No,No,No,Yes,No,None,Not listed,No indication,treatment,None,Unicentric,No,observational,retrospective,None,No,No,No,No,No,No,No,No,No,No,No,No,No,No,,
,Rare Disease,[Retroperitoneal ganglioneuroma],10.1055/s-2004-830278,,,,,,,,,,,,,,,,,,,,,,,,,,,,,,,,,,,,,,
,Rare Disease,Primary pulmonary lymphoma: current status,10.3816/CLM.2005.n.049,2005-08-01,Yes,,Yes,1,1,No,No,No,No,Yes,No,None,Not listed,No indication,diagnosis,diagnosis,Unicentric,No,observational,retrospective,None,No,No,No,No,No,No,No,No,No,No,No,No,No,No,,
,Rare Disease,The role of an online community for people with a rare disease: content analysis of messages posted on a primary biliary cirrhosis mailinglist,10.2196/jmir.7.1.e10,2005-03-01,Yes,,No,250,250,Yes,Yes,No,No,No,No,"Lehigh University, Bethlehem, Pa, and to the Dorothy Rider Pool Trust ",2,No indication,identifying issues of importance to patients,None,Unicentric,No,observational,retrospective,Descriptive statistics were used; correlation (Pearson r) and tests of difference (t test) ,No,No,No,No,No,No,No,No,No,No,No,No,No,Yes,,
,Rare Disease,[Bronchocentric granulomatosis],10.1055/s-2005-915590,2005-11-01,Yes,,No,2,2,No,No,No,No,Yes,No,None,18,No indication,diagnosis + treatment,None,Unicentric,No,observational,retrospective,None,No,No,No,No,No,No,No,No,No,No,No,No,No,No,,
,Rare Disease,"The therapeutic implications of ketone bodies: the effects of ketone bodies in pathological conditions: ketosis, ketogenic diet, redox states, insulin resistance, and mitochondrial metabolism",10.1016/j.plefa.2003.09.007,,No,Review,,,,,,,,,,,,,,,,,,,,,,,,,,,,,,,,,,,
,Rare Disease,Sitosterolemia--a rare disease. Are elevated plant sterols an additional risk factor?,10.1007/s00392-004-0165-2,,No,Review,,,,,,,,,,,,,,,,,,,,,,,,,,,,,,,,,,,
,Rare Disease,Madelung's disease,15720076,,No,Review,,,,,,,,,,,,,,,,,,,,,,,,,,,,,,,,,,,
,Rare Disease,Granulomatous mastitis,10.1007/s00404-003-0561-2,,No,Review,,,,,,,,,,,,,,,,,,,,,,,,,,,,,,,,,,,
,Rare Disease,The mystery of guttural pouch mycosis: the paradox of advancing knowledge of a rare disease,10.1016/j.tvjl.2003.09.002,,No,Editorial,,,,,,,,,,,,,,,,,,,,,,,,,,,,,,,,,,,
,Rare Disease,Umbilical endometriosis,10.1007/s00464-003-4245-6,,No,Review,,,,,,,,,,,,,,,,,,,,,,,,,,,,,,,,,,,
,Rare Disease,Primary thyroid lymphomas,10.1007/s11864-004-0021-7,,No,Review,,,,,,,,,,,,,,,,,,,,,,,,,,,,,,,,,,,
,Rare Disease,[Teutschl�nder disease. A rare benign differential diagnosis of proliferative space-occupying lesions in the periarticular soft tissue],10.1007/s00132-004-0641-4,2004-07-01,Yes,,Yes,1,1,No,No,No,No,Yes,No,None,Not listed,No indication,diagnosis + treatment,None,Unicentric,No,observational,retrospective,None,No,No,No,No,No,No,No,No,No,No,No,No,No,No,,
,Rare Disease,Ultra Orphan Drugs [Internet], NBK401721,,No,Review,,,,,,,,,,,,,,,,,,,,,,,,,,,,,,,,,,,
,Rare Disease,[Vitamin D-resistant rickets],15865246,,No,Review,,,,,,,,,,,,,,,,,,,,,,,,,,,,,,,,,,,
,Rare Disease,[Primary progressive aphasia],10.1007/s00115-004-1770-z,,No,Review,,,,,,,,,,,,,,,,,,,,,,,,,,,,,,,,,,,
,Rare Disease,Mastocytosis and Hymenoptera allergy,10.1097/01.all.0000136756.20701.f8,,,,,,,,,,,,,,,,,,,,,,,,,,,,,,,,,,,,,,
,Rare Disease,[Wegener's disease and exposure to silica. Study of the physiopathological mechanisms],10.1016/s0755-4982(04)98922-1,,,,,,,,,,,,,,,,,,,,,,,,,,,,,,,,,,,,,,
,Rare Disease,Arthrodesis of the talonavicular-cuneiform joints in M�ller-Weiss disease,10.1016/S1083-7515(03)00175-X,,,,,,,,,,,,,,,,,,,,,,,,,,,,,,,,,,,,,,
,Rare Disease,Estimating the age of rare disease mutations: the example of Triple-A syndrome,10.1136/jmg.2003.017962,2004-06-01,Yes,,No,9,9,Yes,Yes,No,Yes,No,No,"Fondation BNP-Paribas, Fondation pour la
Recherche Me�dicale, Fondation Schlumberger, and De�le�gation a` la
Recherche Clinique",Not listed,No indication,new method design,designing method to estimate age of most recent common ancestor of mutation,Unicentric,No,experimental,prospective,None,No,No,No,No,No,No,No,No,No,No,No,No,No,No,,
,Rare Disease,Hereditary angioedema: the rewards of studying a rare disease,10.1007/s11882-004-0064-7,,No,Commentary,,,,,,,,,,,,,,,,,,,,,,,,,,,,,,,,,,,
,Rare Disease,[Benign familial Degos disease],10.1016/s0151-9638(04)93812-4,2004-11-01,Yes,,No,2,2,No,No,No,No,Yes,No,None,Not listed,No indication,disease progression,None,Unicentric,No,observational,retrospective,None,No,No,No,No,No,No,No,No,No,No,No,No,No,No,,
,Rare Disease,Autosomal recessive and dominant polycystic kidney diseases,15785425,,No,Review,,,,,,,,,,,,,,,,,,,,,,,,,,,,,,,,,,,
,Rare Disease,Health-related quality of life in a rare disease: hereditary hemorrhagic telangiectasia (HHT) or Rendu-Osler-Weber disease,10.1007/s11136-004-7865-y,2004-12-01,No,,No,2801,50,No,No,No,No,Yes,No,None,12,No indication,health related quality of life survey,None,Unicentric,No,experimental,prospective,"Cronbachs a test, students t test, welch-aspin test, U Mann Whitney test, Fishers exact test, multivariate regression analysis ",No,No,No,No,Yes,Yes,No,Yes,No,No,Yes,No,No,Yes,,
,Rare Disease,[Prevention of bladder cancer],10.1007/s00120-003-0477-2,,No,Review,,,,,,,,,,,,,,,,,,,,,,,,,,,,,,,,,,,
,Rare Disease,Menetrier's disease in korea: report of two cases and review of cases in a gastric cancer prevalent region,10.3349/ymj.2004.45.3.555,,No,Review,,,,,,,,,,,,,,,,,,,,,,,,,,,,,,,,,,,
,Rare Disease,Treatment approaches to juvenile dermatomyositis,10.1517/14656566.5.7.1509,,No,Review,,,,,,,,,,,,,,,,,,,,,,,,,,,,,,,,,,,
,Rare Disease,[Cryptococcal meningitis],14716388,2004-01-08,Yes,,No,2,2,No,No,No,No,Yes,No,None,3,No indication,treatment,dead ,Unicentric,No,observational,retrospective,None,No,No,No,No,No,No,No,No,No,No,No,No,No,No,,
,Rare Disease,Life with a rare chronic disease: the scleroderma experience,10.1046/j.1365-2648.2003.02663.x,,No,Review,,,,,,,,,,,,,,,,,,,,,,,,,,,,,,,,,,,
,Rare Disease,Urea Cycle Disorders Overview,NBK1217,,No,Review,,,,,,,,,,,,,,,,,,,,,,,,,,,,,,,,,,,
,Rare Disease,Adrenal insufficiency,10.1016/S0140-6736(03)13492-7,,No,Review,,,,,,,,,,,,,,,,,,,,,,,,,,,,,,,,,,,
,Rare Disease,Alpha-1 antitrypsin deficiency is not a rare disease but a disease that is rarely diagnosed,10.1289/ehp.6511,,No,Review,,,,,,,,,,,,,,,,,,,,,,,,,,,,,,,,,,,
,Rare Disease,Whipple disease,10.1007/s11910-003-0049-2,,No,Review,,,,,,,,,,,,,,,,,,,,,,,,,,,,,,,,,,,
,Rare Disease,Pure red cell aplasia--a rare disease with multiple causes,10.1016/j.biopha.2003.08.001,,No,Review,,,,,,,,,,,,,,,,,,,,,,,,,,,,,,,,,,,
,Rare Disease,Polypoid cystitis in 17 dogs (1978-2001),10.1111/j.1939-1676.2003.tb02471.x,,No,Non human subjects,,,,,,,,,,,,,,,,,,,,,,,,,,,,,,,,,,,
,Rare Disease,Malignant tumors of the small intestine--new insights into a rare disease,12725140,,No,Review,,,,,,,,,,,,,,,,,,,,,,,,,,,,,,,,,,,
,Rare Disease,[Lung abscess in infancy--a rare disease. Clinical cases],10.1016/s0873-2159(15)30663-2,,No,Review,,,,,,,,,,,,,,,,,,,,,,,,,,,,,,,,,,,
,Rare Disease,Replacement therapy in Addison's disease,10.1517/14656566.4.12.2145,,No,Review,,,,,,,,,,,,,,,,,,,,,,,,,,,,,,,,,,,
,Rare Disease,[Priapism],15631854,,No,Review,,,,,,,,,,,,,,,,,,,,,,,,,,,,,,,,,,,
,Rare Disease,Pseudomyxoma peritonei: the 'controversial' disease,10.1046/j.1525-1438.2003.13318.x,,No,Review,,,,,,,,,,,,,,,,,,,,,,,,,,,,,,,,,,,
,Rare Disease,"Lymphangioleiomyomatosis: insights about, and from, a rare disease",10.1164/rccm.2310006,,No,Editorial,,,,,,,,,,,,,,,,,,,,,,,,,,,,,,,,,,,
,Rare Disease,Biliary atresia,10.1016/s0889-8553(03)00049-9,,No,Review,,,,,,,,,,,,,,,,,,,,,,,,,,,,,,,,,,,
,Rare Disease,Pneumonic plague,14505278,,No,Review,,,,,,,,,,,,,,,,,,,,,,,,,,,,,,,,,,,
,Rare Disease,Scleromyxedema revisited,10.1046/j.1365-4362.2003.01565.x,,No,Review,,,,,,,,,,,,,,,,,,,,,,,,,,,,,,,,,,,
,Rare Disease,Ureteral endometriosis,10.1097/01.ju.0000054836.32660.9e,,No,Review,,,,,,,,,,,,,,,,,,,,,,,,,,,,,,,,,,,
,Rare Disease,Pediatric neurofibrosarcoma,10.1053/jpsu.2003.50105,,No,Review,,,,,,,,,,,,,,,,,,,,,,,,,,,,,,,,,,,
,Rare Disease,Advanced penile carcinoma,10.1097/01.ju.0000062829.43654.5e,,No,Review,,,,,,,,,,,,,,,,,,,,,,,,,,,,,,,,,,,
,Rare Disease,A rare presentation of a rare disease,10.1136/jcp.56.1.78,2003-01-01,Yes,,Yes,1,1,No,No,No,No,Yes,No,None,Not listed,No indication,diagnosis + novel characterization,None,Unicentric,No,observational,retrospective,None,No,No,No,No,No,No,No,No,No,No,No,No,No,No,,
,Rare Disease,Placental site trophoblastic tumor,10.1097/01.OGX.0000077466.40895.32,,No,Review,,,,,,,,,,,,,,,,,,,,,,,,,,,,,,,,,,,
,Rare Disease,Neonatal thyroid disorders,10.1159/000067841,,No,Review,,,,,,,,,,,,,,,,,,,,,,,,,,,,,,,,,,,
,Rare Disease,Intrahepatic cholangiocarcinoma. Current management,14603159,,No,Review,,,,,,,,,,,,,,,,,,,,,,,,,,,,,,,,,,,
,Rare Disease,Juvenile periodontitis--a review of literature,15259911,,No,Review,,,,,,,,,,,,,,,,,,,,,,,,,,,,,,,,,,,
,Rare Disease,[Treatment of systemic mastocytosis],10.1016/s0248-8663(03)00141-3,,No,Review,,,,,,,,,,,,,,,,,,,,,,,,,,,,,,,,,,,
,Rare Disease,Primary cutaneous coccidioidomycosis,10.1016/s0190-9622(03)00462-6,,No,Review,,,,,,,,,,,,,,,,,,,,,,,,,,,,,,,,,,,
,Rare Disease,Intrahepatic sarcomatoid cholangiocarcinoma,10.1007/s00535-003-1203-y,,No,Review,,,,,,,,,,,,,,,,,,,,,,,,,,,,,,,,,,,
,Rare Disease,Familial Mediterranean fever is no longer a rare disease in Italy,10.1038/sj.ejhg.5200916,2003-01-09,Yes,,No,71,71,No,No,No,No,Yes,No,None,Not listed,No indication,diagnosis + response to treatment,None,Multicentric,No,experimental,retrospective,None,No,No,No,No,No,No,No,No,No,No,No,No,No,No,,
,Rare Disease,Hierarchical Bayesian spatial modelling of small-area rates of non-rare disease,10.1002/sim.1463,,No,Non human subjects,,,,,,,,,,,,,,,,,,,,,,,,,,,,,,,,,,,
,Rare Disease,Peritoneal cystic mesothelioma: a case series,12729358,,No,Review,,,,,,,,,,,,,,,,,,,,,,,,,,,,,,,,,,,
,Rare Disease,Genetics of color vision deficiencies,10.1159/000072046,,No,Review,,,,,,,,,,,,,,,,,,,,,,,,,,,,,,,,,,,
,Rare Disease,Paranasal sinus cancer: caveats and controversies,10.1007/s00268-003-7111-8,,No,Review,,,,,,,,,,,,,,,,,,,,,,,,,,,,,,,,,,,
,Rare Disease,Primary hydatid disease of the quadriceps muscle: a rare localization,10.1007/s00402-003-0512-1,2003-05-14,Yes,,Yes,1,1,No,No,No,No,Yes,No,None,7,No indication,diagnosis + treatment,None,Unicentric,No,observational,retrospective,None,No,No,No,No,No,No,No,No,No,No,No,No,No,No,,
,Rare Disease,The epidemiology of systemic lupus erythematosus,10.1385/CRIAI:25:1:3,,No,Review,,,,,,,,,,,,,,,,,,,,,,,,,,,,,,,,,,,
,Rare Disease,Tracheal agenesis: a rare disease with unique airway considerations,10.1213/01.ane.0000066358.67483.4d,2003-07-01,Yes,,Yes,1,1,No,No,No,No,Yes,No,None,Not listed,No indication,diagnosis,no treatment,Unicentric,No,observational,retrospective,None,No,No,No,No,No,No,No,No,No,No,No,No,No,No,,
,Rare Disease,Nurse developments in neuroendocrine tumour management,10.1677/erc.0.0100487,,No,Review,,,,,,,,,,,,,,,,,,,,,,,,,,,,,,,,,,,
,Rare Disease,A current review of idiopathic anaphylaxis,10.1097/00130832-200308000-00012,,No,Review,,,,,,,,,,,,,,,,,,,,,,,,,,,,,,,,,,,
,Rare Disease,Cervical neoplasia and the HIV-infected patient,10.1016/s0889-8588(03)00040-6,,No,Review,,,,,,,,,,,,,,,,,,,,,,,,,,,,,,,,,,,
,Rare Disease,[Adult nesidioblastosis],15631860,2003-12-01,Yes,,Yes,1,1,No,No,No,No,Yes,No,None,Not listed,No indication,diagnosis + clinical characterization,None,Unicentric,No,observational,retrospective,None,No,No,No,No,No,No,No,No,No,No,No,No,No,No,,
,Rare Disease,[Incontinentia pigmenti. A rare disease with many symptoms],11998169,,No,Review,,,,,,,,,,,,,,,,,,,,,,,,,,,,,,,,,,,
,Rare Disease,Cerebrotendinous xanthomatosis: a rare disease with diverse manifestations,10.1001/archneur.59.4.527,,No,Review,,,,,,,,,,,,,,,,,,,,,,,,,,,,,,,,,,,
,Rare Disease,More rare disease money,10.1038/nm1102-1190c,,No,Review,,,,,,,,,,,,,,,,,,,,,,,,,,,,,,,,,,,
,Rare Disease,Oxygen homeostasis and cancer: insights from a rare disease,10.7861/clinmedicine.2-4-356,,No,Review,,,,,,,,,,,,,,,,,,,,,,,,,,,,,,,,,,,
,Rare Disease,Lymphangioleiomyomatosis,10.1055/s-2002-25298,,No,Review,,,,,,,,,,,,,,,,,,,,,,,,,,,,,,,,,,,
,Rare Disease,Primary hyperaldosteronism,10.1055/s-2002-34588,,No,Review,,,,,,,,,,,,,,,,,,,,,,,,,,,,,,,,,,,
,Rare Disease,Shwachman-Diamond syndrome,10.1053/shem.2002.31915,,No,Review,,,,,,,,,,,,,,,,,,,,,,,,,,,,,,,,,,,
,Rare Disease,[Cutaneous leishmaniasis. Unusual disease in Portugal?],12645224,,No,Review,,,,,,,,,,,,,,,,,,,,,,,,,,,,,,,,,,,
,Rare Disease,Recurrent respiratory papillomatosis,10.1046/j.1365-2273.2002.00555.x,,No,Review,,,,,,,,,,,,,,,,,,,,,,,,,,,,,,,,,,,
,Rare Disease,Osteoporosis in primary biliary cirrhosis,12434115,,No,Review,,,,,,,,,,,,,,,,,,,,,,,,,,,,,,,,,,,
,Rare Disease,Takayasu arteritis: a review,10.1136/jcp.55.7.481,,No,Review,,,,,,,,,,,,,,,,,,,,,,,,,,,,,,,,,,,
,Rare Disease,Human papillomavirus in larynx,10.1097/00005537-200204000-00020,,No,Review,,,,,,,,,,,,,,,,,,,,,,,,,,,,,,,,,,,
,Rare Disease,Relapsing polychondritis,10.1055/s-2002-25303,,No,Review,,,,,,,,,,,,,,,,,,,,,,,,,,,,,,,,,,,
,Rare Disease,Providing information to patients with a rare cancer: using Internet discussion forums to address the needs of patients with medullary thyroid carcinoma,10.1188/02.CJON.219-222,,No,Review,,,,,,,,,,,,,,,,,,,,,,,,,,,,,,,,,,,
,Rare Disease,Genetic control of bone remodeling--insights from a rare disease,10.1056/NEJMe020066,,No,Editorial,,,,,,,,,,,,,,,,,,,,,,,,,,,,,,,,,,,
,Rare Disease,[Sample selection in epidemiologic studies],12608099,,No,Review,,,,,,,,,,,,,,,,,,,,,,,,,,,,,,,,,,,
,Rare Disease,Keratoelastoidosis marginalis,10.1007/s10227-001-0025-x,2002-01-01,Yes,,No,2,2,No,No,No,No,Yes,No,None,Not listed,No indication,diagnosis + treatment,treatment not working,Unicentric,No,observational,retrospective,None,No,No,No,No,No,No,No,No,No,No,No,No,No,No,,
,Rare Disease,Cerebral trypanosomiasis and AIDS,12364939,,No,Review,,,,,,,,,,,,,,,,,,,,,,,,,,,,,,,,,,,
,Rare Disease,Familial multiple lipomatosis,12516905,2002-12-01,Yes,,No,83,8,No,No,No,No,Yes,No,None,Not listed,No indication,diagnosis + clinical characterization,None,Unicentric,No,observational,prospective,None,No,No,No,No,No,No,No,No,No,No,No,No,No,No,,
,Rare Disease,On the pathogenesis and clinical course of mesenteric lymph node cavitation and hyposplenism in coeliac disease,10.1007/s00384-001-0361-8,,No,Review,,,,,,,,,,,,,,,,,,,,,,,,,,,,,,,,,,,
,Rare Disease,"A case of amyloid of the urethra and review of this rare diagnosis, its natural history and management, with reference to the literature",10.1080/003655902762467675,,No,Review,,,,,,,,,,,,,,,,,,,,,,,,,,,,,,,,,,,
,Rare Disease,[Changes in the urogenital sinus],12564072,,No,Review,,,,,,,,,,,,,,,,,,,,,,,,,,,,,,,,,,,
,Rare Disease,Paecilomycosis in dogs and horses and a review of the literature,10.1892/0891-6640(2002)016<0238:pidaha>2.3.co;2,2002-01-01,Yes,,Yes,25,25,No,No,No,No,Yes,No,None,252,No indication,diagnosis,None,Unicentric,No,observational,retrospective,None,No,No,No,No,No,No,No,No,No,No,No,No,No,No,,
,Rare Disease,Pheochromocytoma: unusual presentation of a rare disease,12389354,2002-10-01,Yes,,Yes,1,1,No,No,No,No,Yes,No,None,24,No indication,diagnosis + treatment,None,Unicentric,No,observational,retrospective,None,No,No,No,No,No,No,No,No,No,No,No,No,No,No,,
,Rare Disease,[Paroxysmal nocturnal hemoglobinuria--a rare disease with many faces],11915665,2002-02-10,Yes,,No,9,9,No,No,No,No,Yes,No,None,46,No indication,diagnosis + treatment,longitudinal,Unicentric,No,observational,retrospective,None,No,No,No,No,No,No,No,No,No,No,No,No,No,No,,
,Rare Disease,Rare disease surveillance: An international perspective,PMC2804555,,No,Non human subjects,,,,,,,,,,,,,,,,,,,,,,,,,,,,,,,,,,,
,Rare Disease,[Fibromyxoid pseudosarcoma of the urinary bladder. Case report and review of the literature of a rare disease],10.1007/s001200170044,,No,Review,,,,,,,,,,,,,,,,,,,,,,,,,,,,,,,,,,,
,Rare Disease,Differentiated thyroid carcinoma: a polygenic disease,10.1089/10507250152740975,,No,Review,,,,,,,,,,,,,,,,,,,,,,,,,,,,,,,,,,,
,Rare Disease,On the need for the rare disease assumption in some case-control studies,10.1136/ip.7.3.254-a,,No,Comment,,,,,,,,,,,,,,,,,,,,,,,,,,,,,,,,,,,
,Rare Disease,Epidemiology of inflammatory bowel disease in Spain. A systematic review,11488104,,No,Review,,,,,,,,,,,,,,,,,,,,,,,,,,,,,,,,,,,
,Rare Disease,Pneumatosis cystoides intestinalis--a review,11811082,,No,Review,,,,,,,,,,,,,,,,,,,,,,,,,,,,,,,,,,,
,Rare Disease,Hydatid disease of rib,10.1016/s0003-4975(00)02010-5,2001-01-01,Yes,,Yes,1,1,No,No,No,No,Yes,No,None,6,No indication,treatment,None,Unicentric,No,observational,retrospective,None,No,No,No,No,No,No,No,No,No,No,No,No,No,No,,
,Rare Disease,Mastocytosis: recent advances in defining the disease,10.1046/j.1365-2133.2001.04123.x,,No,Review,,,,,,,,,,,,,,,,,,,,,,,,,,,,,,,,,,,
,Rare Disease,Adult perineal sarcomas,10.1002/jso.1078,,No,Review,,,,,,,,,,,,,,,,,,,,,,,,,,,,,,,,,,,
,Rare Disease,[Laryngeal tuberculosis is not such a rare disease],11759397,,No,No full text,,,,,,,,,,,,,,,,,,,,,,,,,,,,,,,,,,,
,Rare Disease,Surgical treatment of moyamoya disease in pediatric age,11533532,,No,No full text,,,,,,,,,,,,,,,,,,,,,,,,,,,,,,,,,,,
,Rare Disease,Recognition and management of scleroderma in children,10.2165/00128072-200103080-00002,,No,Review,,,,,,,,,,,,,,,,,,,,,,,,,,,,,,,,,,,
,Rare Disease,Features of asthma in the elderly,10.1081/jas-100000259,,No,Review,,,,,,,,,,,,,,,,,,,,,,,,,,,,,,,,,,,
,Rare Disease,Genetic hemochromatosis is a rare disease entity among French Basques: a center-based study from the general hospital of Basque County,10.1007/s002770100326,2001-05-23,Yes,,No,37,37,No,No,No,No,Yes,No,None,Not listed,No indication,genetic testing,None,Unicentric,No,experimental,retrospective,None,No,No,No,No,No,No,No,No,No,No,No,No,No,No,,
,Rare Disease,"Linkage disequilibrium mapping: the role of population history, size, and structure",10.1016/s0065-2660(01)42034-7,,No,Review,,,,,,,,,,,,,,,,,,,,,,,,,,,,,,,,,,,
,Rare Disease,Nasopharyngeal tuberculosis,10.1016/s0720-048x(01)00360-6,2001-11-01,Yes,,Yes,1,1,No,No,No,No,Yes,No,None,Not listed,No indication,clinical characterization,None,Unicentric,No,observational,retrospective,None,No,No,No,No,No,No,No,No,No,No,No,No,No,No,,
,Rare Disease,The prevalence of Peyronie's disease: results of a large survey,10.1046/j.1464-4096.2001.02436.x,2001-11-01,Yes,,No,4432,142,No,No,No,No,Yes,No,None,Not listed,No indication,incidence rate in population,cross sectional community,Unicentric,No,observational,prospective,exact Clopper-Pearson Cis,No,No,No,No,No,No,No,No,No,No,No,No,No,Yes,,
,Rare Disease,Primary genitourinary melanoma,10.1016/s0090-4295(00)01107-9,2001-04-01,Yes,,No,4,4,No,No,No,No,Yes,No,None,Varying numbers,No indication,disease progression,None,Multicentric,Yes,observational,retrospective,Kaplan Meier,Yes,No,No,No,No,No,No,No,No,No,No,No,No,No,,
,Rare Disease,[Non-traumatically-induced paralysis of the ramus profundus nervi radialis. Aspects of a rare disease picture],10.1055/s-2000-19243,,No,Review,,,,,,,,,,,,,,,,,,,,,,,,,,,,,,,,,,,
,Rare Disease,[Celiac disease. Risk factors for women in reproductive age],11048475,,No,Review,,,,,,,,,,,,,,,,,,,,,,,,,,,,,,,,,,,
,Rare Disease,Rosai-Dorman disease causing cervical myelopathy,10.1097/00007632-200006010-00020,,No,Review,,,,,,,,,,,,,,,,,,,,,,,,,,,,,,,,,,,
,Rare Disease,Autoimmune hepatitis,10.1016/s0168-8278(00)80425-0,,No,Review,,,,,,,,,,,,,,,,,,,,,,,,,,,,,,,,,,,
,Rare Disease,A risk factor for female fertility and pregnancy: celiac disease,10.3109/09513590009167719,,No,Review,,,,,,,,,,,,,,,,,,,,,,,,,,,,,,,,,,,
,Rare Disease,Airport malaria : a rare disease still poorly understood,10.2807/esm.05.07.00016-en,,No,Review,,,,,,,,,,,,,,,,,,,,,,,,,,,,,,,,,,,
,Rare Disease,Subclinical Cushing's syndrome,10.1016/s0889-8529(05)70115-8,,No,Review,,,,,,,,,,,,,,,,,,,,,,,,,,,,,,,,,,,
,Rare Disease,Primary ciliary dyskinesia (PCD),10.1002/(sici)1099-0496(200004)29:4<307::aid-ppul11>3.0.co;2-2,,No,Review,,,,,,,,,,,,,,,,,,,,,,,,,,,,,,,,,,,
,Rare Disease,[Chronic recurrent multifocal osteomyelitis],10.1055/s-2000-9597,,No,Review,,,,,,,,,,,,,,,,,,,,,,,,,,,,,,,,,,,
,Rare Disease,[Necrotizing enterocolitis: a historical and current review],10.1007/s000630050003,,No,Review,,,,,,,,,,,,,,,,,,,,,,,,,,,,,,,,,,,
,Rare Disease,[Parathyroid cancer],10870412,,No,Review,,,,,,,,,,,,,,,,,,,,,,,,,,,,,,,,,,,
,Rare Disease,[Acute necrotizing esophagitis],10726388,,No,Review,,,,,,,,,,,,,,,,,,,,,,,,,,,,,,,,,,,
,Rare Disease,Genetics of molybdenum cofactor deficiency,10.1007/s004390051023,,No,Review,,,,,,,,,,,,,,,,,,,,,,,,,,,,,,,,,,,
,Rare Disease,Neuroendocrine small cell carcinoma of the uterine cervix: what disease? What treatment? Report of ten cases and a review of the literature,10.1053/clon.2000.9194,,No,Review,,,,,,,,,,,,,,,,,,,,,,,,,,,,,,,,,,,
,Rare Disease,Diffuse and limited cutaneous systemic scleroderma,10.1097/00002281-200009000-00015,,No,Review,,,,,,,,,,,,,,,,,,,,,,,,,,,,,,,,,,,
,Rare Disease,Toxic epidermal necrolysis in children--an update,10.1177/000992280003901201,,No,Review,,,,,,,,,,,,,,,,,,,,,,,,,,,,,,,,,,,
,Rare Disease,Primary pulmonary hypertension. World Health Organization,11221172,,No,Review,,,,,,,,,,,,,,,,,,,,,,,,,,,,,,,,,,,
,Rare Disease,Primary pulmonary hypertension,11214428,,No,Review,,,,,,,,,,,,,,,,,,,,,,,,,,,,,,,,,,,
,Rare Disease,Small cell carcinoma of the esophagus: the University of Texas M. D. Anderson Cancer Center experience and literature review,10640955,,No,Review,,,,,,,,,,,,,,,,,,,,,,,,,,,,,,,,,,,
,Rare Disease,Mycosis fungoides: review of epidemiological observations,10.1159/000018423,,No,Review,,,,,,,,,,,,,,,,,,,,,,,,,,,,,,,,,,,
,Rare Disease,[Dermatologic manifestations of atrophic polychondritis],11045124,,No,Review,,,,,,,,,,,,,,,,,,,,,,,,,,,,,,,,,,,
,Rare Disease,Amyloidosis and cardiac involvement,11173703,2000-12-01,Yes,,No,47,47,No,No,No,No,Yes,No,None,36,No indication,clinical characterization,None,Unicentric,No,observational,retrospective,None,No,No,No,No,No,No,No,No,No,No,No,No,No,No,,
,Rare Disease,Pyoderma gangrenosum. A comparison of typical and atypical forms with an emphasis on time to remission. Case review of 86 patients from 2 institutions,10.1097/00005792-200001000-00004,,No,Review,,,,,,,,,,,,,,,,,,,,,,,,,,,,,,,,,,,
,Rare Disease,Extrathoracic castleman'S disease - presenting as a neck mass,10.1007/BF03006199,2000-07-01,Yes,,Yes,1,1,No,No,No,No,Yes,No,None,12,No indication,diagnosis + treatment,None,Unicentric,No,observational,retrospective,None,No,No,No,No,No,No,No,No,No,No,No,No,No,No,,
,Rare Disease,Use of population isolates for mapping complex traits,10.1038/35042049,,No,Review,,,,,,,,,,,,,,,,,,,,,,,,,,,,,,,,,,,
,Rare Disease,Esophageal motility disorders: current concepts of pathogenesis and treatment,10.1155/2000/389709,,No,Review,,,,,,,,,,,,,,,,,,,,,,,,,,,,,,,,,,,
,Rare Disease,Surgical approaches to primary hyperparathyroidism,10.1016/s0889-8529(05)70147-x,,No,Review,,,,,,,,,,,,,,,,,,,,,,,,,,,,,,,,,,,
,Rare Disease,Rare case of left-sided ureteroduodenal fistula,10.1159/000018850,2000-01-01,Yes,,Yes,1,1,No,No,No,No,Yes,No,None,Not listed,No indication,diagnosis + treatment,None,Unicentric,No,observational,prospective,None,No,No,No,No,No,No,No,No,No,No,No,No,No,No,,
,Rare Disease,"Liver adenomatosis: reappraisal, diagnosis, and surgical management: eight new cases and review of the literature",10.1097/00000658-200001000-00011,,No,Review,,,,,,,,,,,,,,,,,,,,,,,,,,,,,,,,,,,
,Rare Disease,"The nuclear envelope, muscular dystrophy and gene expression",10.1016/s0962-8924(99)01708-0,,No,Review,,,,,,,,,,,,,,,,,,,,,,,,,,,,,,,,,,,
,Rare Disease,Prevalence of celiac disease among blood donors in Brazil,10.1111/j.1572-0241.2000.01847.x,,No ,No full text,,,,,,,,,,,,,,,,,,,,,,,,,,,,,,,,,,,
,Rare Disease,Carcinoma of the fallopian tube,11066048,2000-11-13,Yes,,No,151,151,No,No,No,No,Yes,No,None,Varying numbers,No indication,treatment + long term follow up ,None,Multicentric,Yes,observational,retrospective,"chi square, fisher exact test, kaplan and meier, univariate analysis, cox proportional hazards regression model, multivariate analysis",Yes,No,Yes,No,No,No,Yes,Yes,No,No,Yes,No,No,Yes,,
,Rare Disease,[Soft tissue sarcoma: prognostic factors and multimodal treatment],10.1007/s001040051137,,No,Review,,,,,,,,,,,,,,,,,,,,,,,,,,,,,,,,,,,
,Rare Disease,A new variant of Charcot-Marie-Tooth disease type 2 is probably the result of a mutation in the neurofilament-light gene,10.1086/302962,2000-07-01,Yes,,No,28,12,Yes,Yes,No,No,No,No,"Association Fran�aise Contre Les Myopathies, Russian Human Genome grant",Not listed,No indication,genetic testing,None,Unicentric,No,experimental,prospective,None,No,No,No,No,No,No,No,No,No,No,No,No,No,No,,
,,,,,,,,,,,,,,,,,,,,,,,,,,,,,,,,,,,,,,,,,
,,,,,,,,,,,,,,,,,,,,,,,,,,,,,,,,,,,,,,,,,
,,,,,,,,,,,,,,,,,,,,,,,,,,,,,,,,,,,,,,,,,
,,,,,,,,,,,,,,,,,,,,,,,,,,,,,,,,,,,,,,,,,
,,,,,,,,,,,,,,,,,,,,,,,,,,,,,,,,,,,,,,,,,
,,,,,,,,,,,,,,,,,,,,,,,,,,,,,,,,,,,,,,,,,
,,,,,,,,,,,,,,,,,,,,,,,,,,,,,,,,,,,,,,,,,
,,,,,,,,,,,,,,,,,,,,,,,,,,,,,,,,,,,,,,,,,
,,,,,,,,,,,,,,,,,,,,,,,,,,,,,,,,,,,,,,,,,
,,,,,,,,,,,,,,,,,,,,,,,,,,,,,,,,,,,,,,,,,
,,,,,,,,,,,,,,,,,,,,,,,,,,,,,,,,,,,,,,,,,
,,,,,,,,,,,,,,,,,,,,,,,,,,,,,,,,,,,,,,,,,
,,,,,,,,,,,,,,,,,,,,,,,,,,,,,,,,,,,,,,,,,
,,,,,,,,,,,,,,,,,,,,,,,,,,,,,,,,,,,,,,,,,
,,,,,,,,,,,,,,,,,,,,,,,,,,,,,,,,,,,,,,,,,
,,,,,,,,,,,,,,,,,,,,,,,,,,,,,,,,,,,,,,,,,
,,,,,,,,,,,,,,,,,,,,,,,,,,,,,,,,,,,,,,,,,
,,,,,,,,,,,,,,,,,,,,,,,,,,,,,,,,,,,,,,,,,
,,,,,,,,,,,,,,,,,,,,,,,,,,,,,,,,,,,,,,,,,
,,,,,,,,,,,,,,,,,,,,,,,,,,,,,,,,,,,,,,,,,
,,,,,,,,,,,,,,,,,,,,,,,,,,,,,,,,,,,,,,,,,
,,,,,,,,,,,,,,,,,,,,,,,,,,,,,,,,,,,,,,,,,
,,,,,,,,,,,,,,,,,,,,,,,,,,,,,,,,,,,,,,,,,
,,,,,,,,,,,,,,,,,,,,,,,,,,,,,,,,,,,,,,,,,
,,,,,,,,,,,,,,,,,,,,,,,,,,,,,,,,,,,,,,,,,
,,,,,,,,,,,,,,,,,,,,,,,,,,,,,,,,,,,,,,,,,
,,,,,,,,,,,,,,,,,,,,,,,,,,,,,,,,,,,,,,,,,
,,,,,,,,,,,,,,,,,,,,,,,,,,,,,,,,,,,,,,,,,
,,,,,,,,,,,,,,,,,,,,,,,,,,,,,,,,,,,,,,,,,
,,,,,,,,,,,,,,,,,,,,,,,,,,,,,,,,,,,,,,,,,
,,,,,,,,,,,,,,,,,,,,,,,,,,,,,,,,,,,,,,,,,
,,,,,,,,,,,,,,,,,,,,,,,,,,,,,,,,,,,,,,,,,
,,,,,,,,,,,,,,,,,,,,,,,,,,,,,,,,,,,,,,,,,
,,,,,,,,,,,,,,,,,,,,,,,,,,,,,,,,,,,,,,,,,
,,,,,,,,,,,,,,,,,,,,,,,,,,,,,,,,,,,,,,,,,
,,,,,,,,,,,,,,,,,,,,,,,,,,,,,,,,,,,,,,,,,
,,,,,,,,,,,,,,,,,,,,,,,,,,,,,,,,,,,,,,,,,
,,,,,,,,,,,,,,,,,,,,,,,,,,,,,,,,,,,,,,,,,
,,,,,,,,,,,,,,,,,,,,,,,,,,,,,,,,,,,,,,,,,
,,,,,,,,,,,,,,,,,,,,,,,,,,,,,,,,,,,,,,,,,
,,,,,,,,,,,,,,,,,,,,,,,,,,,,,,,,,,,,,,,,,
,,,,,,,,,,,,,,,,,,,,,,,,,,,,,,,,,,,,,,,,,
,,,,,,,,,,,,,,,,,,,,,,,,,,,,,,,,,,,,,,,,,
,,,,,,,,,,,,,,,,,,,,,,,,,,,,,,,,,,,,,,,,,
,,,,,,,,,,,,,,,,,,,,,,,,,,,,,,,,,,,,,,,,,
,,,,,,,,,,,,,,,,,,,,,,,,,,,,,,,,,,,,,,,,,
,,,,,,,,,,,,,,,,,,,,,,,,,,,,,,,,,,,,,,,,,
,,,,,,,,,,,,,,,,,,,,,,,,,,,,,,,,,,,,,,,,,
,,,,,,,,,,,,,,,,,,,,,,,,,,,,,,,,,,,,,,,,,
,,,,,,,,,,,,,,,,,,,,,,,,,,,,,,,,,,,,,,,,,
,,,,,,,,,,,,,,,,,,,,,,,,,,,,,,,,,,,,,,,,,
,,,,,,,,,,,,,,,,,,,,,,,,,,,,,,,,,,,,,,,,,
,,,,,,,,,,,,,,,,,,,,,,,,,,,,,,,,,,,,,,,,,
,,,,,,,,,,,,,,,,,,,,,,,,,,,,,,,,,,,,,,,,,
,,,,,,,,,,,,,,,,,,,,,,,,,,,,,,,,,,,,,,,,,
,,,,,,,,,,,,,,,,,,,,,,,,,,,,,,,,,,,,,,,,,
,,,,,,,,,,,,,,,,,,,,,,,,,,,,,,,,,,,,,,,,,
,,,,,,,,,,,,,,,,,,,,,,,,,,,,,,,,,,,,,,,,,
,,,,,,,,,,,,,,,,,,,,,,,,,,,,,,,,,,,,,,,,,
,,,,,,,,,,,,,,,,,,,,,,,,,,,,,,,,,,,,,,,,,
,,,,,,,,,,,,,,,,,,,,,,,,,,,,,,,,,,,,,,,,,
,,,,,,,,,,,,,,,,,,,,,,,,,,,,,,,,,,,,,,,,,
,,,,,,,,,,,,,,,,,,,,,,,,,,,,,,,,,,,,,,,,,
,,,,,,,,,,,,,,,,,,,,,,,,,,,,,,,,,,,,,,,,,
,,,,,,,,,,,,,,,,,,,,,,,,,,,,,,,,,,,,,,,,,
,,,,,,,,,,,,,,,,,,,,,,,,,,,,,,,,,,,,,,,,,
,,,,,,,,,,,,,,,,,,,,,,,,,,,,,,,,,,,,,,,,,
,,,,,,,,,,,,,,,,,,,,,,,,,,,,,,,,,,,,,,,,,
,,,,,,,,,,,,,,,,,,,,,,,,,,,,,,,,,,,,,,,,,
,,,,,,,,,,,,,,,,,,,,,,,,,,,,,,,,,,,,,,,,,
,,,,,,,,,,,,,,,,,,,,,,,,,,,,,,,,,,,,,,,,,
,,,,,,,,,,,,,,,,,,,,,,,,,,,,,,,,,,,,,,,,,
,,,,,,,,,,,,,,,,,,,,,,,,,,,,,,,,,,,,,,,,,
,,,,,,,,,,,,,,,,,,,,,,,,,,,,,,,,,,,,,,,,,
,,,,,,,,,,,,,,,,,,,,,,,,,,,,,,,,,,,,,,,,,
,,,,,,,,,,,,,,,,,,,,,,,,,,,,,,,,,,,,,,,,,
,,,,,,,,,,,,,,,,,,,,,,,,,,,,,,,,,,,,,,,,,
,,,,,,,,,,,,,,,,,,,,,,,,,,,,,,,,,,,,,,,,,
,,,,,,,,,,,,,,,,,,,,,,,,,,,,,,,,,,,,,,,,,
,,,,,,,,,,,,,,,,,,,,,,,,,,,,,,,,,,,,,,,,,
,,,,,,,,,,,,,,,,,,,,,,,,,,,,,,,,,,,,,,,,,
,,,,,,,,,,,,,,,,,,,,,,,,,,,,,,,,,,,,,,,,,
,,,,,,,,,,,,,,,,,,,,,,,,,,,,,,,,,,,,,,,,,
,,,,,,,,,,,,,,,,,,,,,,,,,,,,,,,,,,,,,,,,,
,,,,,,,,,,,,,,,,,,,,,,,,,,,,,,,,,,,,,,,,,
,,,,,,,,,,,,,,,,,,,,,,,,,,,,,,,,,,,,,,,,,
,,,,,,,,,,,,,,,,,,,,,,,,,,,,,,,,,,,,,,,,,
,,,,,,,,,,,,,,,,,,,,,,,,,,,,,,,,,,,,,,,,,
,,,,,,,,,,,,,,,,,,,,,,,,,,,,,,,,,,,,,,,,,
,,,,,,,,,,,,,,,,,,,,,,,,,,,,,,,,,,,,,,,,,
,,,,,,,,,,,,,,,,,,,,,,,,,,,,,,,,,,,,,,,,,
,,,,,,,,,,,,,,,,,,,,,,,,,,,,,,,,,,,,,,,,,
,,,,,,,,,,,,,,,,,,,,,,,,,,,,,,,,,,,,,,,,,
,,,,,,,,,,,,,,,,,,,,,,,,,,,,,,,,,,,,,,,,,
,,,,,,,,,,,,,,,,,,,,,,,,,,,,,,,,,,,,,,,,,
,,,,,,,,,,,,,,,,,,,,,,,,,,,,,,,,,,,,,,,,,
,,,,,,,,,,,,,,,,,,,,,,,,,,,,,,,,,,,,,,,,,
,,,,,,,,,,,,,,,,,,,,,,,,,,,,,,,,,,,,,,,,,
,,,,,,,,,,,,,,,,,,,,,,,,,,,,,,,,,,,,,,,,,
,,,,,,,,,,,,,,,,,,,,,,,,,,,,,,,,,,,,,,,,,
,,,,,,,,,,,,,,,,,,,,,,,,,,,,,,,,,,,,,,,,,
,,,,,,,,,,,,,,,,,,,,,,,,,,,,,,,,,,,,,,,,,
,,,,,,,,,,,,,,,,,,,,,,,,,,,,,,,,,,,,,,,,,
,,,,,,,,,,,,,,,,,,,,,,,,,,,,,,,,,,,,,,,,,
,,,,,,,,,,,,,,,,,,,,,,,,,,,,,,,,,,,,,,,,,
,,,,,,,,,,,,,,,,,,,,,,,,,,,,,,,,,,,,,,,,,
,,,,,,,,,,,,,,,,,,,,,,,,,,,,,,,,,,,,,,,,,
,,,,,,,,,,,,,,,,,,,,,,,,,,,,,,,,,,,,,,,,,
,,,,,,,,,,,,,,,,,,,,,,,,,,,,,,,,,,,,,,,,,
,,,,,,,,,,,,,,,,,,,,,,,,,,,,,,,,,,,,,,,,,
,,,,,,,,,,,,,,,,,,,,,,,,,,,,,,,,,,,,,,,,,
,,,,,,,,,,,,,,,,,,,,,,,,,,,,,,,,,,,,,,,,,
,,,,,,,,,,,,,,,,,,,,,,,,,,,,,,,,,,,,,,,,,
,,,,,,,,,,,,,,,,,,,,,,,,,,,,,,,,,,,,,,,,,
,,,,,,,,,,,,,,,,,,,,,,,,,,,,,,,,,,,,,,,,,
,,,,,,,,,,,,,,,,,,,,,,,,,,,,,,,,,,,,,,,,,
,,,,,,,,,,,,,,,,,,,,,,,,,,,,,,,,,,,,,,,,,
,,,,,,,,,,,,,,,,,,,,,,,,,,,,,,,,,,,,,,,,,
,,,,,,,,,,,,,,,,,,,,,,,,,,,,,,,,,,,,,,,,,
,,,,,,,,,,,,,,,,,,,,,,,,,,,,,,,,,,,,,,,,,
,,,,,,,,,,,,,,,,,,,,,,,,,,,,,,,,,,,,,,,,,
,,,,,,,,,,,,,,,,,,,,,,,,,,,,,,,,,,,,,,,,,
,,,,,,,,,,,,,,,,,,,,,,,,,,,,,,,,,,,,,,,,,
,,,,,,,,,,,,,,,,,,,,,,,,,,,,,,,,,,,,,,,,,
,,,,,,,,,,,,,,,,,,,,,,,,,,,,,,,,,,,,,,,,,
,,,,,,,,,,,,,,,,,,,,,,,,,,,,,,,,,,,,,,,,,
,,,,,,,,,,,,,,,,,,,,,,,,,,,,,,,,,,,,,,,,,
,,,,,,,,,,,,,,,,,,,,,,,,,,,,,,,,,,,,,,,,,
,,,,,,,,,,,,,,,,,,,,,,,,,,,,,,,,,,,,,,,,,
,,,,,,,,,,,,,,,,,,,,,,,,,,,,,,,,,,,,,,,,,
,,,,,,,,,,,,,,,,,,,,,,,,,,,,,,,,,,,,,,,,,
,,,,,,,,,,,,,,,,,,,,,,,,,,,,,,,,,,,,,,,,,
,,,,,,,,,,,,,,,,,,,,,,,,,,,,,,,,,,,,,,,,,
,,,,,,,,,,,,,,,,,,,,,,,,,,,,,,,,,,,,,,,,,
,,,,,,,,,,,,,,,,,,,,,,,,,,,,,,,,,,,,,,,,,
,,,,,,,,,,,,,,,,,,,,,,,,,,,,,,,,,,,,,,,,,
,,,,,,,,,,,,,,,,,,,,,,,,,,,,,,,,,,,,,,,,,
,,,,,,,,,,,,,,,,,,,,,,,,,,,,,,,,,,,,,,,,,
,,,,,,,,,,,,,,,,,,,,,,,,,,,,,,,,,,,,,,,,,
,,,,,,,,,,,,,,,,,,,,,,,,,,,,,,,,,,,,,,,,,
,,,,,,,,,,,,,,,,,,,,,,,,,,,,,,,,,,,,,,,,,
,,,,,,,,,,,,,,,,,,,,,,,,,,,,,,,,,,,,,,,,,
,,,,,,,,,,,,,,,,,,,,,,,,,,,,,,,,,,,,,,,,,
,,,,,,,,,,,,,,,,,,,,,,,,,,,,,,,,,,,,,,,,,
,,,,,,,,,,,,,,,,,,,,,,,,,,,,,,,,,,,,,,,,,
,,,,,,,,,,,,,,,,,,,,,,,,,,,,,,,,,,,,,,,,,
,,,,,,,,,,,,,,,,,,,,,,,,,,,,,,,,,,,,,,,,,
,,,,,,,,,,,,,,,,,,,,,,,,,,,,,,,,,,,,,,,,,
,,,,,,,,,,,,,,,,,,,,,,,,,,,,,,,,,,,,,,,,,
,,,,,,,,,,,,,,,,,,,,,,,,,,,,,,,,,,,,,,,,,
,,,,,,,,,,,,,,,,,,,,,,,,,,,,,,,,,,,,,,,,,
,,,,,,,,,,,,,,,,,,,,,,,,,,,,,,,,,,,,,,,,,
,,,,,,,,,,,,,,,,,,,,,,,,,,,,,,,,,,,,,,,,,
,,,,,,,,,,,,,,,,,,,,,,,,,,,,,,,,,,,,,,,,,
,,,,,,,,,,,,,,,,,,,,,,,,,,,,,,,,,,,,,,,,,
,,,,,,,,,,,,,,,,,,,,,,,,,,,,,,,,,,,,,,,,,
,,,,,,,,,,,,,,,,,,,,,,,,,,,,,,,,,,,,,,,,,
,,,,,,,,,,,,,,,,,,,,,,,,,,,,,,,,,,,,,,,,,
,,,,,,,,,,,,,,,,,,,,,,,,,,,,,,,,,,,,,,,,,
,,,,,,,,,,,,,,,,,,,,,,,,,,,,,,,,,,,,,,,,,
,,,,,,,,,,,,,,,,,,,,,,,,,,,,,,,,,,,,,,,,,
,,,,,,,,,,,,,,,,,,,,,,,,,,,,,,,,,,,,,,,,,
,,,,,,,,,,,,,,,,,,,,,,,,,,,,,,,,,,,,,,,,,
,,,,,,,,,,,,,,,,,,,,,,,,,,,,,,,,,,,,,,,,,
,,,,,,,,,,,,,,,,,,,,,,,,,,,,,,,,,,,,,,,,,
,,,,,,,,,,,,,,,,,,,,,,,,,,,,,,,,,,,,,,,,,
,,,,,,,,,,,,,,,,,,,,,,,,,,,,,,,,,,,,,,,,,
,,,,,,,,,,,,,,,,,,,,,,,,,,,,,,,,,,,,,,,,,
,,,,,,,,,,,,,,,,,,,,,,,,,,,,,,,,,,,,,,,,,
,,,,,,,,,,,,,,,,,,,,,,,,,,,,,,,,,,,,,,,,,
,,,,,,,,,,,,,,,,,,,,,,,,,,,,,,,,,,,,,,,,,
,,,,,,,,,,,,,,,,,,,,,,,,,,,,,,,,,,,,,,,,,
,,,,,,,,,,,,,,,,,,,,,,,,,,,,,,,,,,,,,,,,,
,,,,,,,,,,,,,,,,,,,,,,,,,,,,,,,,,,,,,,,,,
,,,,,,,,,,,,,,,,,,,,,,,,,,,,,,,,,,,,,,,,,
,,,,,,,,,,,,,,,,,,,,,,,,,,,,,,,,,,,,,,,,,
,,,,,,,,,,,,,,,,,,,,,,,,,,,,,,,,,,,,,,,,,
,,,,,,,,,,,,,,,,,,,,,,,,,,,,,,,,,,,,,,,,,
,,,,,,,,,,,,,,,,,,,,,,,,,,,,,,,,,,,,,,,,,
,,,,,,,,,,,,,,,,,,,,,,,,,,,,,,,,,,,,,,,,,
,,,,,,,,,,,,,,,,,,,,,,,,,,,,,,,,,,,,,,,,,
,,,,,,,,,,,,,,,,,,,,,,,,,,,,,,,,,,,,,,,,,
,,,,,,,,,,,,,,,,,,,,,,,,,,,,,,,,,,,,,,,,,
,,,,,,,,,,,,,,,,,,,,,,,,,,,,,,,,,,,,,,,,,
,,,,,,,,,,,,,,,,,,,,,,,,,,,,,,,,,,,,,,,,,
,,,,,,,,,,,,,,,,,,,,,,,,,,,,,,,,,,,,,,,,,
,,,,,,,,,,,,,,,,,,,,,,,,,,,,,,,,,,,,,,,,,
,,,,,,,,,,,,,,,,,,,,,,,,,,,,,,,,,,,,,,,,,
,,,,,,,,,,,,,,,,,,,,,,,,,,,,,,,,,,,,,,,,,
,,,,,,,,,,,,,,,,,,,,,,,,,,,,,,,,,,,,,,,,,
,,,,,,,,,,,,,,,,,,,,,,,,,,,,,,,,,,,,,,,,,
,,,,,,,,,,,,,,,,,,,,,,,,,,,,,,,,,,,,,,,,,
,,,,,,,,,,,,,,,,,,,,,,,,,,,,,,,,,,,,,,,,,
